# Supplementary material for: GCN5 Is a Master Regulator of Gene Expression in the Malaria Parasite Plasmodium falciparum
Source: Cells. 2025 Jun 10;14(12):876. doi: 10.3390/cells14120876 (PMC12190302; doi:10.3390/cells14120876)
Supplement: Supplementary file 1 [file cells-14-00876-s001.zip]

Archive with 3 entries (3 files):
- Supplementary Figures .pdf
- Table S1.xlsx
- Table S2.xlsx
