# Supplementary material for: GCN5 Is a Master Regulator of Gene Expression in the Malaria Parasite Plasmodium falciparum
Source: Cells. 2025 Jun 10;14(12):876. doi: 10.3390/cells14120876 (PMC12190302; doi:10.3390/cells14120876)
Supplement: Supplementary file 1 [file cells-14-00876-s001.zip › Table S1.xlsx]

## Sheet: RNA-seq
Table S1. Parasite transcriptomic changes after PfGCN5 KD by TetR-DOZI system
R: Ring, ET: early trophozoite, LT: late trophozoite, S: schizont, rep: replicate.
The transcription level of every gene from every sample is shown as TPM value.
Gene ID	Gene.Name.or.Symbol	Product.Description	R +aTc rep1	R +aTc rep2	R +aTc rep3	R -aTc rep1	R -aTc rep2	R -aTc rep3	ET +aTc rep1	ET +aTc rep2	ET +aTc rep3	ET -aTc rep1	ET -aTc rep2	ET -aTc rep3	LT +aTc rep1	LT +aTc rep2	LT +aTc rep3	LT -aTc rep1	LT -aTc rep2	LT -aTc rep3	S +aTc rep1	S +aTc rep2	S +aTc rep3	S -aTc rep1	S -aTc rep2	S -aTc rep3
PF3D7_1215300	CPN10	10 kDa chaperonin	26.2875	25.7786	23.6906	22.3376	32.3244	24.3157	85.2927	111.093	88.3353	119.287	136.619	120.637	299.933	306.293	312.418	350.854	345.623	381.46	77.375	72.3249	78.1063	80.6869	87.6536	79.6221
PF3D7_1123900	SNU13	13 kDa ribonucleoprotein-associated protein, putative	424.303	454.285	450.455	435.707	439.794	442.909	437.761	454.322	451.762	494.246	474.215	488.024	253.853	261.527	262.675	292.694	300.934	303.434	113.904	119.757	126.123	135.176	126.099	122.183
PF3D7_0818200	14-3-3I	14-3-3 protein	689.565	636.075	734.995	687.313	662.72	731.964	693.117	694.297	703.729	732.567	704.128	712.268	1603.14	1623.32	1666.26	1621.16	1596.89	1579.67	1667.72	1689.66	1663.33	1810.6	1862.63	1814.23
PF3D7_1362100	14-3-3II	14-3-3 protein	29.1258	35.7373	32.6684	31.0519	34.6384	33.0089	19.6534	19.85	21.5328	19.5421	24.7704	23.6437	14.3587	9.94149	10.9578	9.87452	12.3154	10.4088	8.8727	10.4542	7.09849	8.9256	10.9756	8.59289
PF3D7_1422900	N/A	14-3-3 protein, putative	16.3468	13.776	14.2307	13.8099	15.6013	26.6696	7.04849	7.3376	6.17224	7.96836	11.7743	15.6966	12.6514	10.6071	10.7087	11.7063	14.6576	14.2153	10.7072	6.95186	8.61725	14.2848	12.5734	12.9765
PF3D7_0112300	N/A	18S ribosomal RNA	290.887	59.2626	29.319	35.4144	30.5804	31.7722	60.8722	32.8468	97.5435	45.1733	41.7214	40.7311	60.65	34.5055	40.1772	32.369	123.939	25.6137	28.8102	68.8767	96.9015	180.36	37.8202	25.912
PF3D7_0531600	N/A	18S ribosomal RNA	8458.2	1607.31	883.892	977.736	1012.88	809.462	2082.85	1349.54	3298.1	1452.38	1445.97	1443.91	1538.14	977.306	1086.39	863.614	3253.6	788.772	832.477	2014.81	2729.93	4466.35	812.388	558.704
PF3D7_0725600	N/A	18S ribosomal RNA	8857.52	1734.17	992.706	1068.82	1079.66	892.039	2256.5	1482.47	3543.93	1556.45	1564.62	1564.44	1633.96	1052.17	1153.1	910.543	3331.13	848.417	908.955	2099.76	2839.14	4558.45	852.677	590.438
PF3D7_1148600	N/A	18S ribosomal RNA	321.375	62.0291	29.4873	37.4276	33.9739	31.6557	67.1151	36.6198	107.884	48.5714	42.9004	44.5711	65.4865	38.3873	44.2642	33.0188	133.831	26.9099	33.3697	75.0319	103.993	200.107	40.8362	30.0386
PF3D7_1371000	N/A	18S ribosomal RNA	324.125	61.6279	28.382	36.193	34.5774	30.1149	67.6174	36.9814	110.689	49.0514	42.7606	44.6468	66.5782	38.1333	45.9108	33.4464	135.309	27.0842	33.6013	77.5492	103.817	203.768	40.9338	28.4233
PF3D7_0522300	N/A	18S rRNA (guanine-N(7))-methyltransferase, putative	120.302	140.958	122.615	122.427	131.183	120.779	138.718	149.836	163.319	151.574	155.112	148.857	84.2836	93.5166	85.4596	94.4978	97.8653	84.9501	36.3235	33.0449	34.3049	39.7167	41.8218	32.3614
PF3D7_1444300	LPAAT	1-acyl-sn-glycerol-3-phosphate acyltransferase, putative	110.362	119.198	116.918	111.187	102.874	109.791	128.074	112.331	94.7191	114.807	116.912	110.608	224.494	200.981	211.941	187.194	200.07	190.019	343.012	348.861	337.946	321.174	341.632	338.003
PF3D7_0729200	AOP	1-cys peroxiredoxin	6.66379	14.8722	9.60195	13.7745	11.4837	13.206	3.23399	10.802	10.9206	5.16147	9.73845	8.52786	58.4205	62.4763	52.6821	65.4007	64.1349	62.0788	60.087	55.8679	71.771	57.4023	53.5636	59.1963
PF3D7_0802200	1-CysPxn	1-cys peroxiredoxin	59.5384	62.7222	50.1825	62.3723	63.8034	65.7745	125.625	118.201	125.202	173.909	167.147	170.624	1323.86	1305.39	1342.76	1432.11	1415.91	1426.9	733.059	742.717	754.928	829.506	871.049	847.14
PF3D7_0304500	GLP1	1-cys-glutaredoxin-like protein-1	11.285	12.0198	6.99722	9.80891	13.0432	16.6297	11.3577	11.7889	10.5161	12.1496	15.6296	18.2783	104.807	102.973	106.746	87.7743	102.355	95.4421	68.3818	59.1921	55.1153	47.6449	59.2687	48.939
PF3D7_1467300	DXR	1-deoxy-D-xylulose 5-phosphate reductoisomerase	41.417	40.2022	37.9526	44.845	42.2127	39.5609	25.6246	24.597	24.9323	20.7839	19.6163	21.5272	130.555	130.484	134.229	120.581	129.053	131.078	157.218	154.119	165.846	158.132	149.486	154.567
PF3D7_1337200	DXS	1-deoxy-D-xylulose 5-phosphate synthase	34.192	32.2118	28.7721	33.6757	36.6348	29.3966	83.2552	81.8676	78.537	98.4231	92.2896	87.7147	200.47	198.426	204.638	196.939	195.367	207.553	178.029	172.048	185.243	172.746	181.031	183.265
PF3D7_1333000	CPN20	20 kDa chaperonin	31.605	36.0893	34.6942	36.2991	37.5025	39.3611	87.0773	93.5016	92.8711	105.383	107.155	108.893	201.798	198.729	198.358	196.766	190.494	183.813	111.97	117.477	109.061	99.8091	99.5716	105.766
PF3D7_1306400	RPT4	26S protease regulatory subunit 10B, putative	190.443	206.995	199.067	196.609	208.283	204.157	295.888	295.041	286.34	316.209	305.207	303.966	562.262	559.846	548.99	528.223	535.722	526.852	812.126	807.622	796.892	780.369	807.567	802.666
PF3D7_1008400	RPT2	26S protease regulatory subunit 4, putative	242.267	238.704	243.099	251.254	252.937	264.44	342.886	323.057	311.96	330.212	319.907	320.537	476.4	510.233	518.855	469.354	483.971	453.605	757.901	741.269	721.027	712.489	710.596	699.789
PF3D7_1130400	RPT5	26S protease regulatory subunit 6A, putative	194.633	191.68	195.465	214.722	208.99	216.134	286.468	286.558	280.405	268.178	266.658	264.388	362.459	367.141	375.112	328.409	330.582	330.627	565.258	569.187	570.668	527.707	551.18	559.359
PF3D7_0413600	RPT3	26S protease regulatory subunit 6B, putative	236.949	201.992	212.184	222.213	219.434	233.275	383.287	376.559	377.804	394.04	360.099	363.537	625.067	620.334	617.384	597.867	568.981	599.358	965.079	976.491	940.137	953.791	1014.47	993.21
PF3D7_1311500	RPT1	26S protease regulatory subunit 7, putative	201.333	196.936	216.924	201.489	201.104	219.841	241.599	242.672	246.256	246.911	242.971	241.175	421.222	419.079	401.703	362.902	347.68	353.2	692.372	713.456	720.206	700.144	749.907	703.313
PF3D7_1248900	RPT6	26S protease regulatory subunit 8, putative	216.036	212.673	234.807	225.516	240.188	220.451	282.521	289.716	300.682	329.531	316.159	322.812	470.892	481.856	451.252	426.939	416.686	444.083	716.411	733.831	717.57	724.548	743.211	728.08
PF3D7_0317800	N/A	26S proteasome non-ATPase regulatory subunit 9, putative	51.9127	51.8556	46.2745	47.9113	53.8117	64.7508	123.099	118.678	115.592	134.306	133.301	132.842	184.456	172.559	174.897	195.906	197.639	185.95	169.755	165.056	163.17	145.166	154.215	150.659
PF3D7_1017900	RPN5	26S proteasome regulatory subunit p55, putative	121.181	128.336	125.547	130.915	145.82	129.186	179.607	177.725	185.746	209.491	190.625	190.634	316.529	331.745	340.427	305.954	308.478	301.771	440.15	445.49	461.388	424.048	429.564	428.168
PF3D7_0205900	RPN1	26S proteasome regulatory subunit RPN1, putative	188.564	203.851	200.623	206.815	208.166	199.228	265.161	259.558	258.775	264.327	279.793	265.412	539.413	562.831	559.565	540.598	521.386	519.024	726.576	726.167	730.006	706.932	725.499	721.281
PF3D7_0807800	RPN10	26S proteasome regulatory subunit RPN10, putative	353.315	357.367	391.003	356.26	361.771	349.536	393.044	419.19	402.014	417.337	399.828	399.378	498.722	494.166	501.556	434.699	458.246	413.34	658.629	628.755	649.052	639.795	642.874	641.888
PF3D7_1368100	RPN11	26S proteasome regulatory subunit RPN11, putative	51.8122	39.072	56.8549	45.906	52.5026	59.5258	92.0247	100.19	102.266	106.958	109.559	118.117	219.054	230.652	231.532	223.697	213.59	218.785	303.481	304.186	285.188	300.903	301.792	307.582
PF3D7_0312300	RPN12	26S proteasome regulatory subunit RPN12, putative	63.4053	61.6923	78.935	76.3581	76.3364	74.4992	117.679	125.233	128.515	110.956	111.828	128.688	163.991	179.816	184.291	179.63	179.238	166.525	217.553	237.386	250.449	254.548	228.221	235.247
PF3D7_1414000	RPN13	26S proteasome regulatory subunit RPN13, putative	51.228	45.3712	47.9893	46.8845	50.9957	50.4023	21.7856	18.4205	20.2414	22.4081	26.8628	24.9187	165.768	172.064	163.466	175.497	171.137	174.568	274.737	300.657	288.073	280.773	305.502	284.713
PF3D7_1466300	RPN2	26S proteasome regulatory subunit RPN2, putative	274.512	258.996	272.944	267.477	272.989	279.713	390.351	401.885	398.712	411.036	393.506	391.572	639.731	645.127	635.998	609.645	601.473	574.71	904.184	902.917	901.025	903.556	919.641	890.241
PF3D7_1338100	RPN3	26S proteasome regulatory subunit RPN3, putative	112.647	120.074	111.38	117.944	118.02	119.153	212.622	213.82	213.354	222.395	219.583	232.765	367.326	365.306	377.542	319.78	327.936	336.94	554.529	536.611	535.501	521.338	543.155	535.888
PF3D7_1402300	RPN6	26S proteasome regulatory subunit RPN6	135.922	128.593	131.384	134.434	139.773	142.608	229.417	225.139	224.179	231.532	226.074	242.535	333.132	325.649	339.568	317.106	312.62	325.114	453.519	456.714	447.287	445.983	449.804	464.446
PF3D7_1129200	RPN7	26S proteasome regulatory subunit RPN7, putative	162.807	186.957	175.607	171.103	170.903	167.578	268.992	261.028	269.02	272.506	261.441	282.769	398.635	372.069	375.318	368.511	355.212	355.732	492.886	491.504	523.487	474.859	498.844	485.96
PF3D7_0912900	RPN8	26S proteasome regulatory subunit RPN8, putative	173.951	162.293	170.92	164.405	167.228	172.12	254.787	256.911	272.185	265.726	264.274	263.486	411.38	407.239	397.307	377.265	380.195	369.681	469.289	459.319	461.777	448.437	437.013	472.914
PF3D7_1030500	RPN9	26S proteasome regulatory subunit RPN9, putative	88.8819	108.021	101.07	109.01	104.991	109.951	129.466	122.524	133.103	130.259	136.145	150.194	263.101	282.822	287.642	278.959	273.011	295.359	317.836	322.169	326.29	341.501	340.733	384.443
PF3D7_0112700	N/A	28S ribosomal RNA	948.194	643.572	579.388	923.128	940.601	927.783	756.259	493.566	708.28	537.886	546.233	578.086	405.313	312.916	291.511	141.401	299.385	141.073	223.183	346.411	291.561	337.083	155.743	138.482
PF3D7_0532000	N/A	28S ribosomal RNA	17800.3	12881.9	11190.3	18080.7	18305.9	16110.3	18104.1	14629.8	17584.8	13648.3	13111.7	12705.4	7914.62	7094.16	7068.44	3901.19	6194.58	3443.65	4989.89	6205.74	6626.79	6903.14	3745.82	3254.56
PF3D7_0726000	N/A	28S ribosomal RNA	21434.8	15692.3	13367.3	22540	23873.7	19290.7	23532.8	19557	22483.7	18178	17206.6	16743.5	9237.02	8312.19	8382.24	4700.5	7083.04	4093.96	6094.91	7500.84	7853.46	8013.4	4585.11	4040.7
PF3D7_0801100	N/A	28S ribosomal RNA	12.4017	10.2473	10.9006	12.7205	13.9143	14.9911	6.22527	8.22168	8.31717	8.43825	10.6395	11.0512	11.5959	9.86999	11.168	14.3512	12.9788	17.2424	14.9321	14.9429	12.4687	18.4643	18.1181	18.2215
PF3D7_0830200	N/A	28S ribosomal RNA	20.0569	12.4609	11.281	16.0138	15.0348	16.2717	6.62874	6.95654	8.49309	6.97446	9.31307	9.15854	9.11122	5.28692	4.54385	4.63256	6.75517	2.94143	6.74792	10.4343	8.2119	10.7887	5.27986	5.71313
PF3D7_1148640	N/A	28S ribosomal RNA	223.485	79.7167	47.65	70.5273	72.7036	83.6854	62.6278	38.2218	91.5363	64.991	64.2113	62.4478	42.9539	34.9667	34.4402	29.969	94.3649	32.582	34.5028	70.6511	65.9429	110.149	45.9943	38.9085
PF3D7_1371300	N/A	28S ribosomal RNA	217.94	76.7722	47.7227	71.3124	73.4266	84.681	61.1861	38.8397	89.3987	65.6062	62.9588	62.2013	41.325	34.703	34.4239	29.6153	92.5684	31.8374	34.547	68.1791	65.6564	106.745	47.4325	40.2463
PF3D7_0209300	IspF	2C-methyl-D-erythritol 2,4-cyclodiphosphate synthase	22.0053	28.8033	27.5468	24.3067	30.2366	23.6088	49.8243	39.6747	42.2848	53.5971	57.7575	54.275	143.735	156.021	157.236	180.809	161.366	173.377	129.71	110.341	137.525	118.374	128.784	124.082
PF3D7_0106900	IspD	2-C-methyl-D-erythritol 4-phosphate cytidylyltransferase, putative	30.4991	26.5727	35.637	33.0317	29.6876	38.2269	8.25466	11.1207	10.7718	9.58811	10.5534	17.5541	67.4089	74.3615	67.9819	75.1603	66.093	72.3586	144.735	133.809	136.073	123.337	110.734	143.032
PF3D7_0204900	COQ5	2-methoxy-6-polyprenyl-1,4-benzoquinol methylase, mitochondrial, putative	24.0729	16.0808	22.6975	21.1378	21.3669	23.4324	6.76503	7.26745	11.9192	11.5752	11.6587	14.013	120.503	118.638	108.3	124.501	124.051	138.28	151.914	160.818	145.995	156.66	157.961	154.952
PF3D7_0820700	KDH	2-oxoglutarate dehydrogenase E1 component	51.7653	48.504	49.8863	53.7564	53.8828	58.1137	44.3424	47.0184	52.4177	45.1877	44.5592	46.8209	231.279	227.08	231.131	202.747	218.445	213.765	350.435	351.154	354.575	348.947	358.012	360.215
PF3D7_1312600	BCKDHA	2-oxoisovalerate dehydrogenase subunit alpha, mitochondrial, putative	57.6712	58.4458	56.9731	55.9436	57.8188	55.7543	15.5094	10.4567	12.3287	13.5226	15.2946	10.8474	73.4897	77.7992	79.7332	58.5034	64.3045	60.9059	163.658	171.009	167.887	160.47	158.045	163.499
PF3D7_0504600	BCKDHB	2-oxoisovalerate dehydrogenase subunit beta, mitochondrial, putative	55.0396	48.1572	47.9331	53.1081	51.531	45.1636	11.0706	12.4509	13.2692	14.3897	17.2914	15.4289	94.719	84.3648	79.299	59.156	48.0251	60.2221	193.793	211.977	202.436	192.207	205.395	204.36
PF3D7_1321500	PDEbeta	3',5'-cyclic nucleotide phosphodiesterase beta	75.9366	78.0589	74.0252	75.2262	76.3283	75.8467	16.3042	18.3171	15.3284	12.778	13.8343	14.3559	94.1866	95.4071	95.7009	70.9767	63.7676	65.5625	353.23	353.573	337.295	323.051	336.392	343.332
PF3D7_API04100	RPS2	30S ribosomal protein S2, putative	0	0	0	0	0	0.639887	0	0	0	0	0	0	0	0	0	0	0	0	0	0	0	0	0	0
PF3D7_1413400	N/A	30S ribosomal protein S9, putative	50.972	46.49	44.9084	56.3027	54.8897	54.3952	19.7011	19.4867	14.0983	18.7757	24.6569	26.3755	229.922	214.229	205.329	201.175	208.249	208.1	391.813	374.12	370.394	356.196	329.429	345.282
PF3D7_0105900	N/A	3'-5' exonuclease, putative	18.0814	17.6137	19.1078	18.1515	19.9427	22.6753	5.55998	7.48802	5.92992	3.54572	5.76165	8.58128	40.0325	41.4568	44.724	41.4648	41.5501	43.4276	55.8581	49.974	55.5561	52.2474	47.8702	60.2315
PF3D7_0204800	N/A	3'-5' exonuclease, putative	14.3691	12.5618	14.1475	15.8685	17.8228	19.7783	6.71049	9.95901	6.82596	7.35637	9.45098	12.2401	117.624	106.655	107.788	108.41	116.449	121.752	85.1836	98.3345	92.9363	104.231	108.289	119.941
PF3D7_0824100	N/A	3'-5' exonuclease, putative	14.904	16.4051	14.0267	10.9934	12.6185	12.7742	3.81911	3.61432	3.28716	6.19952	8.97063	6.37234	44.2852	41.4792	45.0568	44.6439	46.436	52.8713	18.2318	14.1631	13.188	20.5076	21.3217	20.1351
PF3D7_1362500	EXO	3'-5' exonuclease, putative	10.574	7.12885	6.96608	10.2091	10.0917	11.6168	3.19154	6.21341	8.42868	4.32966	6.55161	6.65905	36.954	32.6918	32.5303	37.4826	37.7336	43.0388	41.7249	48.0557	44.0702	48.2542	47.4432	50.546
PF3D7_1331600	DEH	3-hydroxyacyl-CoA dehydratase DEH	28.8607	32.7018	30.677	30.1217	30.4565	34.6668	8.90136	11.971	7.59724	6.12021	9.95785	11.0654	103.58	94.1413	96.5548	77.0301	76.1026	67.5831	239.106	233.104	238.055	209.586	225.315	228.285
PF3D7_1240000	N/A	3-hydroxyisobutyryl-CoA hydrolase, putative	141.793	164.983	157.797	142.693	140.356	137.342	100.505	104.977	104.077	95.3304	93.2249	94.0302	38.6553	45.5353	51.7456	47.0969	52.0858	56.5263	37.0178	39.0263	36.9115	43.5115	33.9081	44.2101
PF3D7_0409500	N/A	3-ketodihydrosphingosine reductase, putative	19.7916	39.6485	28.6849	22.0166	105.672	58.5383	36.8662	23.9057	30.2903	26.5501	27.1008	865.12	171.938	183.238	509.554	161.234	174.524	155.281	259.019	321.097	273.48	241.516	269.835	251.378
PF3D7_1135900	N/A	3-oxo-5-alpha-steroid 4-dehydrogenase, putative	99.7843	95.0074	102.834	104.928	104.251	108.349	123.061	125.676	115.731	105.305	109.619	115.322	207.753	197.168	202.013	162.872	167.515	168.275	467.663	458.132	450.598	451.605	436.839	443.409
PF3D7_0922900	FabG	3-oxoacyl-[acyl-carrier-protein] reductase	11.8067	9.31368	7.61947	12.4614	16.8104	13.9661	4.03392	7.4884	4.52876	5.14503	6.96706	6.5064	11.7484	8.92727	10.7416	12.755	17.4356	16.0799	9.48494	12.4474	9.18773	11.3546	12.7528	12.5743
PF3D7_0626300	FabB/FabF	3-oxoacyl-acyl-carrier protein synthase I/II	17.7451	15.3254	16.2968	16.1096	11.8693	18.3497	7.10323	14.9725	9.73866	6.81354	10.0041	9.57141	25.8071	26.5808	27.0106	28.2864	29.163	26.4537	38.1312	37.1918	42.4032	33.9899	43.3378	34.4055
PF3D7_1121900	PDK1	3-phosphoinositide-dependent protein kinase 1	18.9317	17.7778	21.1899	22.0534	23.0682	29.0365	8.3963	11.257	12.5265	6.01164	10.18	12.7487	50.4315	56.8593	54.3625	44.507	40.7115	42.7259	169.803	155.221	165.47	153.935	163.481	160.88
PF3D7_0719700	RPS10	40S ribosomal protein S10, putative	439.577	461.931	458.817	455.972	487.181	479.507	828.513	865.408	832.637	951.013	894.293	897.08	750.121	744.326	748.711	773.214	810.289	772.447	438.729	455.249	423.974	412.663	400.907	414.281
PF3D7_0516200	RPS11	40S ribosomal protein S11	421.077	404.754	429.195	431.216	402.035	487.848	957.549	998.514	977.107	1043.82	997.415	1014.56	619.095	597.159	626.685	611.848	591.035	600.531	370.675	387.033	363.312	349.969	365.321	359.803
PF3D7_0317600	RPS11	40S ribosomal protein S11, putative	673.156	618.742	715.34	699.828	673.933	754.296	1562.53	1509.24	1592.23	1723.57	1596.2	1675.49	1310.86	1292.57	1294.76	1263.61	1310.2	1328.98	755.441	760.016	775.65	696.865	690.358	673.145
PF3D7_0307100	RPS12	40S ribosomal protein S12, putative	665.612	683.712	661.625	681.388	719.242	720.76	1444.48	1421.52	1469.11	1657.96	1609.98	1578.78	1516.78	1572.46	1475.5	1583.07	1563.26	1568.68	780.726	829.257	826.342	798.193	857.044	863.171
PF3D7_1358800	RPS15	40S ribosomal protein S15	464.481	458.839	473.885	484.746	475.357	528.58	1122.42	1124.52	1114.17	1237.15	1193.83	1261.31	1077.69	1082.15	1061.42	1133.82	1131.73	1124.5	606.416	613.721	603.133	603.711	587.91	606.996
PF3D7_0316800	N/A	40S ribosomal protein S15A, putative	929.08	960.655	961.778	952.439	990.211	966.064	1370.23	1378.27	1358.67	1485.89	1487.84	1473.78	1176.3	1244.63	1236.76	1255.72	1257.82	1255.6	865.044	887.034	867.893	893.776	913.409	919.95
PF3D7_0813900	RPS16	40S ribosomal protein S16, putative	856.21	818.263	819.887	826.38	816.255	855.838	1491.27	1494.12	1433.79	1630.58	1520.86	1547.9	1199.21	1217.02	1240.39	1268.63	1289.78	1239.44	641.882	662.839	650.455	623.12	594.281	620.425
PF3D7_1242700	N/A	40S ribosomal protein S17, putative	978.059	923.916	927.92	928.962	936.18	991.736	1668.9	1794.11	1737.13	1894.58	1800.77	1815.76	1697.27	1703.78	1652.35	1791.86	1818.65	1798.25	1030.95	1046.28	986.475	1049.43	1040.73	1078.62
PF3D7_1126200	RPS18	40S ribosomal protein S18, putative	688.664	698.87	703.186	735.328	712.457	764.171	1285.12	1221.34	1240.71	1453.85	1379.2	1413.07	1078.35	1106.84	1052.58	1102.48	1090.09	1096.93	711.943	715.341	704.505	617.619	681.139	663.802
PF3D7_0422400	RPS19	40S ribosomal protein S19	1045.62	1048.9	1091.05	1052.11	1021.42	1071.69	1799.47	1787.87	1762.63	1863.12	1838.68	1801.08	1561.75	1558.02	1567.24	1519.66	1507.28	1506.23	953.901	917.734	938.204	867.269	901.418	868.07
PF3D7_1317800	RPS19	40S ribosomal protein S19	1233.21	1250.54	1243.04	1216.11	1219.62	1277.95	2104.56	2187.41	2075.5	2212.88	2102.04	2154.75	1618.74	1654.1	1591.46	1654.74	1708.89	1577.37	999.324	1019.86	1025.21	941.28	973.333	939.097
PF3D7_1026800	RPS2	40S ribosomal protein S2	1179.42	1298.61	1200.64	1221.36	1275.61	1246.6	1832.68	1828.49	1842.3	1989.9	1931.21	1934.14	1503.42	1544.13	1531.1	1628.96	1606.31	1604.2	802.603	819.373	777.514	747.685	783.35	743.545
PF3D7_1003500	N/A	40S ribosomal protein S20e, putative	259.553	227.364	266.629	263.23	252.209	289.611	545.599	532.402	548.987	574.344	544.124	574.445	476.214	490.767	483.766	505.943	510.901	501.282	260.14	280.074	250.373	243.094	238.163	237.53
PF3D7_1144000	RPS21	40S ribosomal protein S21	535.193	504.411	590.548	576.669	543.785	625.475	1068.77	1036.97	1126.56	1160.56	1107.2	1137.9	982.03	985.288	966.074	1004.63	1040.19	978.324	543.349	563.417	552.437	569.613	559.146	566.748
PF3D7_0306900	N/A	40S ribosomal protein S23, putative	483.053	508.212	524.167	523.062	504.364	526.242	985.58	988.504	1017.82	1121.82	1086.86	1101.44	869.637	897.58	885.542	904.772	923.341	921.155	519.486	528.129	508.565	490.54	499.72	484.637
PF3D7_0519400	RPS24	40S ribosomal protein S24	1034.22	1178.87	1024.63	1059.96	1086.18	999.438	1890.26	1629.1	1565.63	1991.95	1932.68	1922.68	1869.03	1826.39	1889.61	1859.9	1806.91	1753.18	1264.56	1158.38	1159.39	1087.69	1097.74	1163.52
PF3D7_1421200	RPS25	40S ribosomal protein S25	541.075	494.93	567.819	597.115	579.32	638.546	1360.62	1350.56	1381.59	1650.7	1526.06	1591.56	1708.72	1612.98	1568.85	1744.29	1777.14	1741.52	901.916	925.59	846.458	905.989	921.269	912.339
PF3D7_0217800	RPS26	40S ribosomal protein S26	486.23	479.483	409.507	467.587	461.585	480.055	1307.47	1277.92	1267.69	1472.69	1414.13	1390.42	1267.5	1182.08	1117.6	1162.78	1197.53	1132.79	761.518	749.36	728.419	690.024	686.156	725.602
PF3D7_1308300	RPS27	40S ribosomal protein S27	433.808	387.001	386.951	433.837	400.769	462.545	794.152	780.827	744.745	822.504	819.202	855.571	778.537	772.217	774.658	829.019	822.843	863.278	496.484	473.973	455.726	445.405	466.107	465.16
PF3D7_1461300	N/A	40S ribosomal protein S28e, putative	431.261	410.488	385.832	398.054	398.41	376.037	630.498	633.538	607.565	689.596	624.311	655.058	697.928	625.925	631.522	638.87	637.309	632.508	523.619	495.296	497.659	491.73	488.693	514.716
PF3D7_0705700	N/A	40S ribosomal protein S29, putative	574.097	708.856	651.572	638.928	672.537	614.931	1120.6	1111	1118.92	1228.24	1207.04	1235.38	990.436	980.661	941.308	1131.92	1142.2	1115.6	638.304	608.029	639.805	667.17	676.86	649.653
PF3D7_1465900	N/A	40S ribosomal protein S3	886.525	853.126	895.123	883.528	861.117	919.682	1907.22	1918.93	1841.98	1994.67	1940.91	1991.82	1401.44	1455.31	1463.23	1473.6	1531.18	1514.03	796.92	831.488	778.708	766.776	812.069	778.773
PF3D7_0219200	RPS30	40S ribosomal protein S30	891.636	906.873	907.908	920.766	964.888	918.919	1189.86	1168.44	1155.16	1338.45	1286.22	1331.16	1329.6	1370.81	1364.31	1474.4	1463.67	1415.27	832.857	823.069	805.627	826.567	845.166	829.012
PF3D7_0322900	RPS3A	40S ribosomal protein S3A, putative	771.178	717.129	794.484	780.513	793.194	848.982	1862.67	1847.98	1869.13	1969.96	1905.83	1925.61	1590.91	1582.31	1615.16	1636.53	1554.96	1565.6	977.508	995.973	988.206	900.84	933.468	884.897
PF3D7_1105400	RPS4	40S ribosomal protein S4, putative	713.492	740.53	723.731	736.471	736.103	730.081	1247.99	1232.79	1239.92	1341.2	1262.09	1275.48	1310.44	1330.2	1333.31	1306.61	1322.72	1302.23	767.419	778.215	784.083	695.55	721.467	700.523
PF3D7_1447000	N/A	40S ribosomal protein S5	697.444	637.112	699.887	725.318	694.168	803.718	1774.18	1756.53	1751.2	1951.51	1857.35	1866.84	1681.03	1713.72	1737.95	1762.98	1742.1	1769.73	1075.23	1139.79	1106.82	1040.1	1087.05	1036.36
PF3D7_0721600	N/A	40S ribosomal protein S5, putative	1073.93	1175.56	1117.88	1143.77	1195.72	1162.01	2195.36	2242.18	2195.1	2448.12	2431.31	2377.25	1659.77	1695.12	1639	1747.85	1738.45	1709.91	1002.79	980.368	977.797	980.296	972.413	926.583
PF3D7_1342000	N/A	40S ribosomal protein S6	967.028	884.513	969.545	983.112	948.951	1091.34	2121.79	2256.97	2166.15	2354.67	2309.27	2321.79	2067.03	2102.83	2143.58	2024.43	2099.65	2112.09	1326.06	1323.45	1310.72	1239.04	1274.01	1280.71
PF3D7_1302800	N/A	40S ribosomal protein S7, putative	745.862	692.398	743.667	730.077	742.164	793.221	1368.29	1363.61	1344.89	1410.03	1402.96	1485.87	1237.32	1257.49	1216.49	1242.55	1232.86	1267.59	679.359	699.396	699.625	655.971	677.928	667.502
PF3D7_1408600	N/A	40S ribosomal protein S8e, putative	829.809	804.25	856.818	900.547	877.718	924.29	2033.77	2039.84	2010.22	2257.3	2169.52	2117.87	2212.9	2235.71	2222.18	2201.84	2237.83	2185.07	1342.92	1348.92	1316.26	1173.5	1222.9	1246.53
PF3D7_0520000	RPS9	40S ribosomal protein S9, putative	1009.2	944.946	1028.51	1027.63	1012.14	1072.45	2038.02	2027.21	2074.45	2193.8	2175.9	2149.99	1792.62	1874.65	1851.2	1701.35	1733.94	1677.94	1217.38	1189.52	1163.15	1080.58	1077.81	1064.85
PF3D7_1207700	N/A	41-3 protein	13.3338	9.09779	9.25293	10.7629	11.2193	19.3782	6.25084	9.81749	8.02299	8.62026	9.79445	11.4432	8.20588	8.94759	8.31257	12.259	12.7111	16.7641	7.761	7.83124	4.95413	7.03791	9.76888	11.9764
PF3D7_0503100	IspE	4-diphosphocytidyl-2-C-methyl-D-erythritol kinase, putative	8.29429	10.6513	12.3162	13.3082	13.4825	16.7817	14.1148	17.6903	17.3214	16.5798	23.9826	19.3996	82.7373	88.3635	90.6048	90.9174	86.1413	84.0604	117.902	112.033	106.637	103.084	104.855	97.8414
PF3D7_1022800	ISPG	4-hydroxy-3-methylbut-2-en-1-yl diphosphate synthase (ferredoxin)	32.7364	34.5599	34.8745	35.787	38.7561	34.4987	9.46537	11.1016	11.8072	11.7067	13.0056	13.0442	202.612	187.13	192.457	162.779	165.007	175.85	262.874	268.016	276.938	239.559	227.152	237.092
PF3D7_0104400	LytB	4-hydroxy-3-methylbut-2-enyl diphosphate reductase	80.858	81.7013	84.0235	77.546	80.3924	84.8322	41.6893	46.295	44.6095	48.2868	54.4276	49.0447	156.077	167.252	162.92	158.623	151.739	161.849	179.686	181.048	156.532	162.445	159.325	151.395
PF3D7_0607500	COQ2	4-hydroxybenzoate polyprenyltransferase, putative	1.85303	1.20468	1.83116	2.10025	2.74554	3.2914	2.39701	2.17774	2.23895	1.73429	1.98054	1.80244	2.01675	2.20676	2.02831	2.22936	1.5105	2.01427	1.24335	1.76429	3.66313	2.15906	1.42529	2.01462
PF3D7_0715000	PNPase	4-nitrophenylphosphatase	163.962	155.73	159.81	148.523	142.184	168.668	248.291	246.139	252.864	242.123	230.89	244.567	258.465	277.129	252.398	288.689	274.209	290.066	152.952	141.404	154.854	174.215	154.007	174.422
PF3D7_0112500	N/A	5.8S ribosomal RNA	14.6416	19.7424	8.26784	13.5218	25.0161	12.3291	0	0	0	3.04519	1.81438	0	0	3.57671	1.9426	0	0	0	0	0	5.78877	2.27461	0	0
PF3D7_0531800	N/A	5.8S ribosomal RNA	2926.87	750.601	263.357	252.499	520.834	265.638	692.827	317.594	981.318	528.962	610.887	494.415	1070.2	704.342	1037.47	743.135	958.836	624.149	698.565	929.591	1130.47	2756.63	586.896	512.692
PF3D7_0725800	N/A	5.8S ribosomal RNA	3003.15	831.202	317.506	298.608	565.517	305.552	723.499	365.403	1019.94	556.158	631.952	534.855	1092.97	718.717	1025.33	717.665	972.1	601.407	715.277	948.182	1171.83	2801.32	599.518	509.082
PF3D7_0801200	N/A	5.8S ribosomal RNA	6.41699	22.2494	0	8.61995	6.8524	8.10524	0	0	0	0	0	0	4.96635	1.56757	0	5.88204	5.57952	2.48013	4.92078	0	0	0	7.74231	3.54365
PF3D7_0830000	N/A	5.8S ribosomal RNA	12.4871	7.21601	21.1537	14.153	18.0015	35.4878	0	4.89173	5.02923	7.79129	6.96329	14.9492	25.3687	38.8927	22.3662	38.6307	29.858	18.0982	28.7267	19.0225	14.8109	29.0986	38.4186	23.2731
PF3D7_1148620	N/A	5.8S ribosomal RNA	2.0626	0	9.31772	3.11703	15.8584	2.60526	0	0	3.32289	2.57391	0	3.70392	0	0	6.56785	0	3.58684	4.7831	6.32671	5.02738	0	5.76777	10.4521	1.70854
PF3D7_1371200	N/A	5.8S ribosomal RNA	0	5.00611	4.8918	1.09096	8.32567	8.20656	0	0	3.48903	2.7026	0	5.18549	0	0	0	2.97778	3.76618	10.0445	6.64305	10.5575	5.13753	14.131	9.40691	3.58794
PF3D7_1210000	RPL1	50S ribosomal protein L1, apicoplast, putative	24.6003	19.7105	30.3394	25.5445	30.5565	31.3584	23.2398	35.0006	28.3256	36.2544	35.6838	34.8711	107.402	111.599	113.896	118.593	110.23	102.545	166.423	167.927	164.687	176.128	155.471	167.521
PF3D7_0710900	RPL1	50S ribosomal protein L1, mitochondrial, putative	76.5386	79.7493	92.3035	84.7882	86.5966	92.4444	80.2803	82.1428	78.6508	70.2233	81.1902	83.1082	99.3534	100.646	97.9939	101.783	101.208	102.921	83.8649	93.8897	98.2645	89.9203	91.4169	92.9501
PF3D7_0413800	N/A	50S ribosomal protein L10, putative	3.55402	3.52078	9.17437	7.41694	6.99397	6.73358	4.83377	1.59116	1.4314	3.00949	3.77497	3.19107	27.7024	25.8598	27.0797	24.4331	21.4106	20.3098	56.0644	51.2019	48.7783	58.2101	54.5807	63.9259
PF3D7_0524600	N/A	50S ribosomal protein L12, apicoplast, putative	53.1394	42.5008	50.4298	53.9438	42.9796	55.1251	18.2328	19.6297	19.8559	24.8356	23.8863	26.7287	151.996	139.189	140.74	134.738	128.423	137.285	291.132	305.336	313.464	272.709	302.045	276.324
PF3D7_0519100	N/A	50S ribosomal protein L14, mitochondrial, putative	40.3709	34.2872	30.0503	40.0565	48.597	51.1853	24.5602	19.4094	27.8383	19.2736	23.8768	22.1516	83.0823	92.1201	95.9265	67.4929	89.883	64.1856	127.584	133.25	145.344	127.145	118.451	128.444
PF3D7_0522500	RPL17	50S ribosomal protein L17, apicoplast, putative	39.9332	36.7238	38.795	35.4732	28.0617	42.3039	15.2857	13.7932	12.7974	13.1279	18.8363	18.2488	131.101	126.501	121.346	115.717	111.632	128.948	247.283	262.433	226.807	230.539	261.73	270.674
PF3D7_0613400	RPL18	50S ribosomal protein L18, apicoplast, putative	94.7835	104.713	126.25	107.569	99.3097	112.502	34.8495	27.0836	22.9047	19.6553	23.0074	31.3716	297.418	291.334	292.494	228.065	236.575	244.042	593.011	555.988	598.704	539.451	543.88	536.893
PF3D7_1132700	mRPL2	50S ribosomal protein L2, putative	22.4255	22.4293	28.2489	25.2001	19.4801	28.8702	45.5213	44.7699	44.2914	54.7584	52.9072	45.9498	48.0627	51.5162	46.1752	41.8039	41.435	43.7533	79.7001	85.2746	77.0683	60.4988	72.7421	61.9797
PF3D7_1467400	RPL22	50S ribosomal protein L22, apicoplast, putative	41.5213	36.8691	38.696	42.3419	39.3641	42.4252	44.8546	49.855	42.419	38.4394	44.6763	50.9203	98.1683	99.2037	81.559	99.0951	90.99	101.57	154.152	150.88	146.41	127.593	136.972	140.931
PF3D7_1010800	N/A	50S ribosomal protein L22, mitochondrial, putative	17.1587	21.6341	15.6034	19.9811	23.2726	18.4362	18.633	15.5387	16.3345	21.8294	18.3912	22.1425	64.6743	62.3843	55.7021	59.4408	55.2211	75.1885	55.195	57.3024	54.0955	54.2133	58.8814	58.1455
PF3D7_0605000	N/A	50S ribosomal protein L24, putative	16.9579	11.8335	10.1179	20.4694	27.8804	18.1863	6.6222	9.27533	12.6288	12.5772	16.177	10.7253	93.9755	80.4281	78.9597	91.5057	107.108	86.8113	48.5808	43.0878	45.2875	46.5256	45.3987	53.5376
PF3D7_1223900	N/A	50S ribosomal protein L24, putative	15.5091	18.6929	11.7603	16.0715	14.9053	22.248	8.07061	12.4983	8.92335	17.5565	19.4385	19.3627	115.744	103.43	101.415	98.3963	110.77	98.6468	76.2846	81.5438	72.8803	59.8904	79.7141	60.7473
PF3D7_0503000	N/A	50S ribosomal protein L28, apicoplast, putative	59.7508	63.2122	56.4805	58.3104	63.9652	65.889	27.2918	21.5726	22.4807	26.5293	32.5882	30.272	168.52	163.212	169.983	158.386	173.611	153.762	251.646	266.391	262.301	249.666	242.851	239.713
PF3D7_0918200	N/A	50S ribosomal protein L3, apicoplast, putative	19.4327	16.6778	19.3391	19.481	19.724	24.4237	10.3536	9.64766	10.2288	9.72397	8.44024	12.6686	58.5208	63.4514	67.3924	56.6126	47.3438	59.7874	80.41	85.351	87.9362	73.7096	91.9276	88.1347
PF3D7_1245400	N/A	50S ribosomal protein L3, mitochondrial, putative	26.4392	24.3376	24.5746	27.9333	31.0315	30.8831	17.4332	19.7981	17.9046	24.9639	30.0959	30.8118	102.674	123.63	119.951	111.632	133.863	109.601	104.243	96.9493	108.972	97.0512	108.064	104.271
PF3D7_0210400	N/A	50S ribosomal protein L33, putative	12.851	10.3437	15.2909	12.0223	11.9096	11.7392	10.829	7.37162	8.68792	17.6117	18.2567	21.0167	145.458	147.491	139.204	135.519	126.903	125.59	136.029	125.012	123.573	102.46	106.985	119.947
PF3D7_API01300	RPL4	50S ribosomal protein L4, putative	4.23319	5.59146	8.19569	7.00653	5.42452	8.02037	4.00522	6.63329	4.87125	6.79188	0	4.34386	38.6127	35.455	36.5874	14.9669	18.9295	18.2309	41.7364	48.6419	47.3406	24.2387	34.585	23.043
PF3D7_0310000	N/A	50S ribosomal protein L9, apicoplast, putative	18.4999	16.4472	22.7681	22.2225	20.9709	25.1645	10.2104	7.61885	6.68671	9.17516	10.9335	14.9069	95.5436	88.9943	99.8798	94.7347	80.2214	101.751	144.956	127.615	153.786	141.269	139.591	132.81
PF3D7_1363300	N/A	50S ribosomal protein L9, mitochondrial, putative	12.2878	9.9412	9.99177	12.1321	14.1714	15.8311	21.1595	29.0746	28.902	24.9943	28.1396	27.9501	34.2361	31.8784	33.0628	37.5074	34.4031	35.3339	27.8914	22.4628	20.0157	26.3436	21.1711	21.7821
PF3D7_0203900	N/A	5'-3' exonuclease, putative	10.8287	13.8683	14.3779	10.7622	10.6884	10.9975	10.2974	10.4332	12.6124	16.1608	13.709	19.5332	157.478	143.167	151.671	138.427	151.665	155.418	108.959	115.473	108.883	109.393	98.4124	101.941
PF3D7_0204600	N/A	5'-3' exonuclease, putative	23.9815	25.3485	27.8552	28.9012	28.3479	27.0317	37.9482	43.108	43.9529	48.725	49.655	48.9703	95.4146	96.829	91.7082	103.355	99.0457	104.801	62.5023	55.6315	60.1892	69.0414	69.223	75.4364
PF3D7_1106300	XRN1	5'-3' exoribonuclease 1, putative	45.8613	47.5	43.4274	43.9828	45.9971	48.7923	28.4756	27.2942	30.6189	38.9054	36.7872	44.0813	203.441	212.839	215.681	209.059	221.695	208.1	223.858	223.457	219.606	200.834	203.477	214.126
PF3D7_1245000	N/A	5-formyltetrahydrofolate cyclo-ligase, putative	2.8821	2.81854	6.50989	8.82262	5.82389	6.44063	3.48727	5.55836	6.60751	4.01154	6.59352	5.57365	18.5309	15.435	12.0011	14.0221	15.9996	12.8529	30.6014	23.9114	26.997	34.7173	28.2468	38.3816
PF3D7_1418500	N/A	5S ribosomal RNA	139.772	37.0199	46.0405	83.6099	61.568	104.823	33.7498	27.3773	44.5658	18.1688	45.4662	15.6872	27.0437	17.072	9.27225	0	12.6594	20.2578	29.0285	35.4874	27.6304	86.8558	25.2959	9.64825
PF3D7_1418600	N/A	5S ribosomal RNA	78.6216	33.6545	19.7316	42.5384	35.4482	45.9751	14.4642	6.84432	16.419	10.9013	21.6506	0	13.5218	8.53602	4.63613	4.00374	5.06377	6.75261	15.6307	17.7437	13.8152	46.1421	14.7559	4.82413
PF3D7_1418700	N/A	5S ribosomal RNA	209.657	70.6744	39.4633	126.148	93.2848	158.154	24.107	31.9402	53.9481	23.6194	41.1361	27.8883	27.0437	17.072	13.9084	6.00561	20.2551	16.8815	31.2614	35.4874	27.6304	113.998	27.4039	16.8844
PF3D7_1232100	CPN60	60 kDa chaperonin	68.5244	71.1138	66.2906	66.9852	73.7413	68.4928	129.584	80.8092	80.7986	110.535	104.926	101.378	503.922	507.893	489.185	427.571	421.227	402.088	461.517	449.165	466.307	394.542	418.128	397.552
PF3D7_1103100	RPP1	60S acidic ribosomal protein P1, putative	676.736	717.37	658.124	732.294	750.884	761.574	1701.83	1702.42	1701.89	1825.37	1949.91	1945.36	1676.23	1760.94	1752.85	1977.31	1867.95	1834.94	968.721	942.42	940.822	931.316	954.753	918.994
PF3D7_0309600	PfP2	60S acidic ribosomal protein P2	369.658	372.715	365.378	384.826	381.023	422.694	755.622	758.688	735.803	844.934	810.535	842.553	881.697	837.828	834.988	875.387	868.671	845.7	583.087	597.746	585.069	593.863	592.442	589.922
PF3D7_0729300	NMD3	60S ribosomal export protein NMD3, putative	350.363	386.804	381.858	361.904	376.73	359.9	307.401	333.259	330.724	278.28	305.573	313.189	206.072	201.733	198.589	234.535	229.314	235.858	76.1312	77.7012	78.0233	87.4464	80.8818	84.9203
PF3D7_1441200	N/A	60S ribosomal protein L1, putative	204.372	233.318	223.172	229.331	241.886	227.976	623.972	612.201	615.746	640.314	638.147	630.605	615.492	647.373	658.228	692.777	673.524	690.266	307.934	308.228	296.712	322.607	346.144	326.255
PF3D7_1414300	N/A	60S ribosomal protein L10, putative	739.508	676.474	720.286	750.754	711.335	832.49	1750.32	1816.04	1784.97	2018.17	1926.9	1977.92	2063.33	2054.8	1996.41	2061.11	2049.66	1957	1410.23	1397.4	1410.48	1322.92	1324.49	1321.46
PF3D7_0719600	N/A	60S ribosomal protein L11a, putative	364.574	364.929	358.341	391.594	375.916	396.721	938.412	943.937	960.71	1068.51	1011.05	1018.75	814.754	815.38	861.403	856.034	851.308	857.829	472.506	479.123	468.63	409.142	432.217	428.241
PF3D7_0517000	N/A	60S ribosomal protein L12, putative	570.259	653.322	600.396	632.504	654.754	635.95	1109.82	1084.17	1117.14	1218.54	1186.21	1244.52	960.051	951.461	919.82	950.207	931.624	946.541	571.395	539.195	571.635	524.271	531.718	530.692
PF3D7_1004000	N/A	60S ribosomal protein L13, putative	809.914	751.66	782.223	811.608	776.204	859.744	1867.67	1815.65	1835.14	2083.62	1987.72	2023.98	1980.74	1962.84	1905.02	1944.61	1993.27	1935.29	1179.23	1209.87	1107.42	1080.43	1127.56	1147.46
PF3D7_0814000	N/A	60S ribosomal protein L13-2, putative	952.324	942.669	904.627	937.407	934.844	1006.12	1757.68	1792.61	1658.78	1837.19	1789.26	1861.44	1638.58	1572.6	1613.6	1621.94	1678.62	1631.02	939.306	890.216	888.14	856.817	841.207	832.799
PF3D7_1431700	N/A	60S ribosomal protein L14, putative	663.607	617.275	676.883	705.779	673.878	717.84	1298.31	1381.45	1291.93	1389.68	1381.38	1397.78	1109.68	1143.71	1142.92	1172.95	1113.8	1131.99	700.61	677.119	691.415	619.867	623.867	636.751
PF3D7_0415900	N/A	60S ribosomal protein L15, putative	689.533	662.04	675.395	708.857	706.21	760.306	1448.38	1486.57	1488.03	1628.37	1580.56	1615.27	1171.32	1198.31	1210.8	1230.75	1214.51	1183.96	699.523	730.81	705.631	680.803	720.7	685.54
PF3D7_1351400	N/A	60S ribosomal protein L17, putative	691.38	697.508	683.825	700.133	699.876	758.002	1444.1	1408.41	1453.2	1521.61	1437.95	1487.99	1113.27	1137.3	1096.15	1124.56	1130.79	1145.67	609.359	622.66	613.691	563.005	588.913	604.502
PF3D7_1341200	N/A	60S ribosomal protein L18, putative	565.17	539.495	592.127	602.557	604.237	669.522	1399.45	1426.3	1400.2	1511.73	1431.79	1459.45	1017.55	1033.33	1019.85	1009.59	1048.95	1035.76	586.066	583.642	592.786	560.547	570.068	593.174
PF3D7_1341300	N/A	60S ribosomal protein L18-2, putative	376.763	348.053	372.037	402.037	391.796	422.318	957.951	963.768	938.106	1036.81	964.177	991.363	881.798	864.96	904.912	926.04	912.801	889.254	569.26	572.469	555.179	531.992	563.677	566.228
PF3D7_0614500	RPL19	60S ribosomal protein L19	530.629	572.654	538.176	566.176	567.505	541.015	1024.54	1023.29	1044.16	1141.74	1103.8	1157.66	1116.39	1095	1096.21	1171.04	1215.91	1180.43	621.004	627.407	624.759	581.904	615.043	618.974
PF3D7_0516900	RPL2	60S ribosomal protein L2	701.8	730.473	733.392	773.823	750.757	824.186	1765.67	1751.59	1742.03	1904.57	1808.95	1819.23	1422.81	1465.86	1467.83	1436.72	1449.85	1418.78	870.01	902.919	875.759	782.225	787.26	775.455
PF3D7_1426000	RPL21	60S ribosomal protein L21	850.67	817.182	896.246	870.146	830.963	901.298	1871.97	1990.36	1911.42	2133.59	2023.46	2098.65	1818.14	1914.73	1917.87	1884.99	1875.51	1903.93	1016.96	1048.91	1045.64	1019.77	1040.52	1020.05
PF3D7_0821700	N/A	60S ribosomal protein L22, putative	379.079	423.23	432.052	412.438	440.019	460.887	843.034	832.482	840.874	955.227	911.457	942.352	832.849	855.507	843.212	856.764	841.201	841.72	465.881	466.121	437.99	420.38	428.715	450.025
PF3D7_1323400	RPL23	60S ribosomal protein L23	852.369	877.68	899.106	851.971	900.322	916.929	1560.43	1674.32	1644.04	1672.52	1691.62	1618.8	1355.77	1396.76	1389.06	1319.89	1326.37	1343.5	886.413	875.922	893.875	745.174	781.74	776.867
PF3D7_1331800	N/A	60S ribosomal protein L23, putative	341.178	360.375	341.038	369.211	354.454	392.335	713.345	711.206	712.86	849.139	799.985	779.8	687.912	674.719	656.065	634.005	659.646	633.138	390.717	389.506	402.891	382.329	396.621	381.084
PF3D7_1309100	N/A	60S ribosomal protein L24, putative	586.98	555.282	574.088	586.348	579.785	647.534	1144.84	1204	1123.37	1212.72	1235.55	1334.84	1026	1016.83	990.735	1009.9	1014.56	1043.45	704.832	676.388	676.797	668.105	682.046	674.106
PF3D7_0312800	N/A	60S ribosomal protein L26, putative	566.625	519.674	562.91	585.291	572.629	617.658	1126.38	1137.95	1111.28	1241.44	1184.33	1197.39	1013.3	1053.98	1010.42	1102.69	1079.84	1086.2	623.136	605.634	612.595	606.886	594.416	618.772
PF3D7_1460700	RPL27	60S ribosomal protein L27	881.446	979.092	993.882	964.603	966.192	1041.98	1864.39	1776.2	1863.21	1943.53	1871.09	1871.28	1765.92	1782.62	1757.96	1869.44	1819.2	1821.77	1041.09	1081.52	1077.24	1082.64	1062.25	1037.03
PF3D7_0618300	N/A	60S ribosomal protein L27a, putative	688.613	797.982	712.099	737.918	759.237	724.882	1291.12	1228.22	1267.16	1382.1	1318.7	1320.17	975.688	1006.74	974.151	1011.69	1022.92	1017.27	660.973	692.531	658.424	641.301	642.412	628.119
PF3D7_1142500	RPL28	60S ribosomal protein L28	324.568	296.318	298.782	303.587	306.247	343.156	748.5	726.477	733.543	800.145	768.585	790.962	656.271	669.262	679.214	704.715	694.56	722.609	350.775	352.865	354.873	363.043	398.589	363.436
PF3D7_1460300	RPL29	60S ribosomal protein L29, putative	377.971	358.38	375.655	390.436	396.173	421.295	866.046	896.619	920.344	971.302	953.977	994.108	956.695	1017.52	988.843	1028.57	1004.39	962.814	656.064	676.574	658.06	630.598	623.522	622.489
PF3D7_1027800	RPL3	60S ribosomal protein L3	1224.03	1199.3	1225.55	1240.94	1236.96	1303.05	2808.69	2842.32	2794.59	3089.95	2980.86	2989.06	2603.59	2693.44	2707.75	2698.7	2705.52	2684.82	1698.06	1701.65	1687.48	1553.14	1659.28	1558.43
PF3D7_1019400	N/A	60S ribosomal protein L30e, putative	460.099	512.335	452.51	500.912	502.45	497.406	952.544	934.856	936.654	1037.5	1014.91	1014.64	780.306	845.327	814.979	844.109	848.23	839.782	467.91	489.441	494.841	501.346	504.16	471.83
PF3D7_0503800	RPL31	60S ribosomal protein L31	386.288	355.937	370.614	402.327	386.408	424.158	933.057	911.949	898.318	1017.41	1001	1071.65	815.203	783.064	798.486	814.36	837.736	812.547	488.434	466.046	493.816	460.824	455.046	437.227
PF3D7_0903900	RPL32	60S ribosomal protein L32	611.377	562.591	582.238	601.881	566.701	662.269	1287.95	1276.41	1260.31	1390.44	1375.98	1423.82	1194.3	1242.6	1142.64	1166.39	1219.71	1158.49	703.076	684.368	652.218	600.834	663.729	648.721
PF3D7_0710600	RPL34	60S ribosomal protein L34	756.451	697.165	711.313	713.153	745.376	772.438	1519.48	1625.73	1477.38	1642.97	1581.58	1613.23	1447.28	1414.87	1441.96	1404.93	1450.2	1400.33	889.779	869.658	880.708	869.121	824.157	763.934
PF3D7_1124900	RPL35	60S ribosomal protein L35, putative	262.654	263.447	278.348	282.689	300.004	324.18	566.612	542.344	571.568	614.249	617.734	663.045	600.234	659.408	616.883	645.563	616.767	616.648	356.469	356.293	349.157	328.206	324.968	326.4
PF3D7_1142600	N/A	60S ribosomal protein L35ae, putative	1097.49	1121.68	1129.3	1101.82	1136.34	1137.52	1880.14	1814.97	1768.81	1937.82	1800.8	1772.48	1478.25	1466.62	1471.14	1446.45	1423.42	1452.81	882.732	887.905	876.054	849.576	850.042	856.232
PF3D7_1109900	RPL36	60S ribosomal protein L36	563.517	477.21	514.522	533.146	508.405	534.65	786.316	817.526	779.059	824.427	851.847	834.341	755.56	776.589	760.363	763.54	739.476	776.085	457.266	462.255	467.921	441.149	458.229	434.788
PF3D7_0706400	RPL37	60S ribosomal protein L37	371.889	356.605	388.539	379.049	379.693	407.092	747.517	748.026	720.316	790.66	767.121	801.64	670.045	714.379	685.316	678.563	702.094	720.242	416.203	420.246	410.231	361.529	386.231	397.117
PF3D7_0210100	RPL37A	60S ribosomal protein L37ae, putative	736.097	700.401	713.285	770.41	751.125	790.662	1363.25	1412.63	1412.23	1515.42	1636.73	1571.96	1293.27	1332.69	1308.9	1396.8	1460.25	1421.44	723.555	759.593	750.357	771.843	769.925	792.552
PF3D7_1130100	RPL38	60S ribosomal protein L38	680.063	655.957	712.133	701.683	714.392	790.605	1337.06	1366.17	1246.35	1346.64	1372.06	1376.67	1212.97	1213.47	1182.42	1210.4	1243.16	1280.23	864.764	815.726	854.241	801.936	775.741	803.656
PF3D7_0611700	RPL39	60S ribosomal protein L39	631.19	637.392	651.64	651.325	592.32	656.122	1290.01	1255.55	1223.31	1327.88	1242.94	1278.48	965.162	918.133	922.459	914.319	952.112	917.405	618.714	621.6	615.811	610.63	593.088	576.183
PF3D7_0507100	RPL4	60S ribosomal protein L4	1123.15	1126.92	1107.9	1153.21	1106.13	1206.16	2580.63	2564.11	2588.38	2789.23	2643.85	2668.32	2018.01	2064.18	2071.33	2037.08	1991.82	2015.93	1238.55	1236.93	1266.01	1122.81	1210.21	1143.41
PF3D7_1144300	RPL41	60S ribosomal protein L41	305.282	295.419	310.733	328.822	299.114	354.075	828.081	880.032	798.52	957.816	911.339	907.19	1099.05	1091.95	1090.54	1098.78	1176.24	1101.33	695.093	678.119	675.757	614.747	662.826	634.794
PF3D7_0304400	RPL44	60S ribosomal protein L44	711.31	694.746	681.918	708.234	730.455	706.086	1226.41	1189.99	1170.76	1265.05	1259.57	1291.39	1247.59	1231	1216.5	1277.58	1253.47	1246.27	811.73	770.359	773.127	747.531	756.055	734.657
PF3D7_1424100	RPL5	60S ribosomal protein L5, putative	503.524	456.836	505.546	510.609	471.745	540.09	1202.96	1167.24	1199.4	1376.45	1269.55	1299.26	1067.95	1102.8	1078.24	1064.37	1062.62	1053.34	587.732	599.835	586.127	547.19	562.552	545.352
PF3D7_1323100	N/A	60S ribosomal protein L6, putative	398.695	377.294	391.56	407.068	405.461	436.959	952.237	938.764	940.672	1103.7	1078.03	1122.33	745.084	739.569	763.95	778.527	800.183	781.621	442.479	472.146	468.055	459.818	460.331	475.912
PF3D7_1338200	RPL6	60S ribosomal protein L6, putative	862.203	847.099	850.572	818.893	839.634	840.301	1239.32	1224.04	1236.58	1252.17	1290.97	1268.55	1061.8	1027.5	1061.47	1098.41	1114.55	1075.29	605.097	594.482	603.372	611.449	607.928	605.177
PF3D7_0307200	N/A	60S ribosomal protein L7, putative	927.366	978.385	971.906	980.365	906.695	1000.36	2195.49	2117.94	2178.13	2288.93	2112.37	2100	1575.73	1648.62	1566.96	1558.21	1626.88	1583.08	903.605	918.731	901.288	866.85	857.054	824.179
PF3D7_1354600	N/A	60S ribosomal protein L7, putative	111.488	116.262	108.896	133.922	115.39	154.287	152.36	166.527	159.445	131.605	166.649	178.006	102.519	90.8772	86.7219	101.663	98.3489	113.95	38.2142	33.7557	38.122	46.0187	35.74	44.1593
PF3D7_1424400	N/A	60S ribosomal protein L7-3, putative	515.479	493.252	515.025	526.164	530.115	567.942	1299.58	1257.94	1231.89	1381.47	1386.87	1383.98	1175.06	1186.18	1206.96	1195.12	1176.8	1215.95	647.285	640.224	631.42	588.005	599.588	587.655
PF3D7_0419800	N/A	60S ribosomal protein L7ae/L30e, putative	57.4904	54.3845	51.1416	54.5481	50.2063	55.3321	45.639	52.4472	50.1152	53.6835	50.6501	52.4441	33.8276	27.9918	29.6225	25.8526	29.787	30.5901	16.3057	18.3556	17.2808	15.0486	20.2391	14.841
PF3D7_1130200	PfP0	60S ribosomal protein P0	1062.96	1090.2	1133.77	1061.03	1089.3	1114.21	1963.16	1954.78	1987.82	2118.62	2032.53	2067.74	1665.6	1697.75	1688.04	1708.97	1673.88	1641.14	1088.96	1092.15	1093.55	1040.34	1091.87	1053.03
PF3D7_0506100	N/A	60S ribosomal subunit protein L24, putative	139.546	166.151	160.726	157.45	153.978	162.192	149.517	158.008	158.279	141.91	150.664	154.664	158.925	152.386	137.254	168.444	157.766	178.833	85.3117	89.7277	84.0666	77.6625	93.873	92.1546
PF3D7_1466700	NIP7	60S ribosome subunit biogenesis protein NIP7, putative	93.4618	94.7602	95.8355	91.0162	82.7973	93.013	100.42	109.046	105.724	99.9989	104.738	109.87	54.0544	55.0176	58.6885	57.526	55.4475	57.1178	18.8877	22.8215	22.9446	23.4305	23.3264	24.3156
PF3D7_0317100	B9	6-cysteine protein B9	9.41799	11.1351	10.5141	12.1604	11.4442	12.306	9.58934	10.0081	12.9054	11.2123	12.3147	14.5148	16.2116	15.7874	16.632	15.4796	14.2129	15.6896	14.4441	13.7864	14.5518	19.6764	15.7516	18.9205
PF3D7_0612700	P12	6-cysteine protein P12	156.629	167.012	168.75	139.23	140.454	133.581	41.0982	38.381	43.947	31.6901	35.5704	32.9518	68.8526	81.1669	87.9067	71.0726	72.2251	71.4276	350.778	356.808	348.235	371.559	373.015	370.093
PF3D7_0612800	P12p	6-cysteine protein P12p	26.1105	20.2034	37.9849	29.7611	29.0636	26.5516	37.5537	51.8365	45.6292	38.3818	41.1306	44.6363	30.3119	26.919	30.2976	36.6613	28.8596	34.3797	34.6151	41.394	41.6427	34.4445	50.9391	39.5911
PF3D7_0209000	P230	6-cysteine protein P230	12.7306	12.1933	13.8705	15.0388	14.4437	13.751	3.37155	5.07507	4.41699	9.90404	10.896	10.4228	1.56353	1.10452	1.37848	2.99818	2.59304	3.71812	0.836068	0.977003	0.912832	1.8532	2.59997	2.70939
PF3D7_0208900	P230p	6-cysteine protein P230p	5.24817	3.086	3.74343	3.71046	4.54241	4.97169	4.76408	6.49242	6.78616	3.47565	4.75783	3.27925	4.86342	3.50876	3.5915	5.82343	5.2037	6.7257	2.32997	2.13198	2.73019	3.39001	2.79945	2.97446
PF3D7_0404400	P36	6-cysteine protein P36	102.131	96.2577	98.5226	92.0236	103.998	116.332	101.161	96.689	94.5099	93.1213	87.4626	103.892	46.5791	50.121	47.1848	57.466	54.4444	39.1207	79.7166	84.0895	76.1917	80.7487	80.7564	90.8946
PF3D7_0508000	P38	6-cysteine protein P38	133.9	142.69	128.951	131.228	137.925	126.428	26.8901	30.9014	31.6366	19.3357	18.4822	18.7481	85.9955	94.2432	89.0476	63.3438	63.8323	64.9458	578.209	572.861	561.238	606.291	628.627	593.289
PF3D7_0404900	P41	6-cysteine protein P41	140.643	154.874	143.171	130.172	134.459	122.842	56.4462	56.1945	52.9001	45.3964	52.1209	53.2683	90.803	88.6866	85.7624	75.6874	78.4032	83.3335	373.573	374.188	382.062	400.442	412.494	398.036
PF3D7_1346800	P47	6-cysteine protein P47	6.94974	6.35103	10.5867	9.28132	8.90557	12.5548	5.48592	3.67222	5.85845	3.52952	2.52354	8.51349	4.6907	3.19802	2.95921	4.8889	5.19957	4.12275	4.70962	5.21966	4.72858	9.34034	8.5411	10.8442
PF3D7_1346700	P48/45	6-cysteine protein P48/45	34.8358	30.3861	28.8015	35.0962	38.6594	34.2874	5.9856	7.31255	3.60021	22.5559	20.7208	17.4686	10.3773	10.5972	10.3601	17.5323	14.9733	15.5469	8.46762	8.33065	9.35514	11.3955	11.8003	12.5224
PF3D7_0404500	P52	6-cysteine protein P52	27.2487	28.7059	28.3228	34.0119	33.6812	27.5646	60.2894	66.5031	53.9987	36.2604	42.6714	34.4978	24.3548	18.3789	17.8525	26.1929	20.3379	27.1209	24.0389	24.3917	17.3515	33.4908	38.2299	27.9645
PF3D7_1364100	P92	6-cysteine protein P92	112.691	105.392	110.995	105.708	110.36	110.843	33.4593	33.1646	28.5652	20.0193	23.1024	21.6989	269.621	283.73	304.08	214.462	207.617	212.247	993.479	975.831	991.498	997.843	1004.14	1013.86
PF3D7_1454700	6PGD	6-phosphogluconate dehydrogenase, decarboxylating	164.552	175.984	158.398	176.934	167.789	173.146	369.237	351.447	382.747	365.625	336.53	354.641	521.844	537.275	540.416	513.009	511.273	528.56	544.176	546.259	548.751	516.138	544.308	543.098
PF3D7_0628000	PTPS	6-pyruvoyltetrahydropterin synthase	35.4511	35.7507	35.7195	28.713	37.8566	31.608	18.9906	19.0616	24.3567	24.505	22.4823	22.6768	85.5388	72.5926	74.1501	114.93	124.205	103.165	23.9869	27.7439	23.3602	33.3686	35.4764	34.8358
PF3D7_0525400	N/A	7-helix-1 protein	37.0462	31.329	35.4608	28.4475	23.5912	28.3895	7.66742	7.43327	6.00459	5.63776	6.38226	6.49031	57.9548	52.6434	46.934	39.1344	38.8893	49.2404	101.161	108.741	93.9537	106.963	105.639	98.0486
PF3D7_1129500	N/A	A/G-specific adenine glycosylase, putative	22.2434	17.7687	16.2547	20.5971	19.9802	28.0954	26.9903	25.2014	25.9976	27.009	32.9146	36.1581	148.226	151.185	150.424	140.25	134.435	145.263	143.814	142.45	138.898	129.991	135.055	121.66
PF3D7_1462900	N/A	AAA ATPase, putative	29.0444	29.5948	35.2116	30.6947	25.673	30.6213	32.6818	27.2141	30.4619	27.8859	29.4397	32.2873	22.1574	17.2889	22.6493	22.4123	24.7385	25.979	12.2725	15.0254	18.1855	15.8017	18.9661	17.6758
PF3D7_1302500	N/A	AAA domain-containing protein, putative	85.3678	88.2701	93.7366	91.0551	89.4669	85.3037	77.6079	71.4564	78.9949	69.071	70.5931	69.8795	108.508	110.132	111.515	97.4365	91.209	97.9874	107.394	108.346	106.615	94.5788	91.668	96.2756
PF3D7_0711000	CDC48	AAA family ATPase, CDC48 subfamily	84.8546	73.9175	83.8434	84.0853	85.8656	89.3718	88.9786	88.106	92.5599	101.543	100.284	98.2493	422.839	421.202	457.795	416.741	415.051	400.011	345.596	339.788	332.286	290.714	291.531	298.301
PF3D7_0407900	N/A	AAA family ATPase, putative	383.033	353.876	397.007	328.572	346.75	333.735	49.2712	53.2051	50.2227	61.0742	67.8346	64.4638	111.103	119.265	105.602	99.4405	100.842	104.647	122.622	114.309	112.738	125.987	135.644	134.082
PF3D7_0803500	N/A	AAA family ATPase, putative	105.432	104.468	112.95	99.5647	100.459	96.0266	61.9858	62.8029	62.9854	63.8393	60.3549	61.366	67.7275	67.8316	62.085	69.6874	67.1048	71.8082	67.2878	68.0023	67.1342	69.9801	70.7327	71.394
PF3D7_0806000	N/A	AAA family ATPase, putative	58.8501	61.1496	61.3856	60.8269	63.3235	59.6287	104.62	99.3874	101.922	103.395	105.122	104.286	97.4928	102.202	106.352	100.787	94.0323	104.727	81.3912	81.4561	81.4514	70.7955	71.7215	79.1409
PF3D7_0814300	N/A	AAA family ATPase, putative	218.272	226.463	222.638	215.14	208.018	206.447	148.666	148.414	139.785	142.932	137.653	145.256	92.8893	92.0054	92.4137	92.7544	92.7856	88.7215	50.5122	46.6263	48.8189	52.5117	46.5923	49.035
PF3D7_1139500	N/A	AAA family ATPase, putative	2.67769	1.4067	3.02409	3.98525	4.05512	5.61132	1.30993	3.33762	2.35298	1.89856	2.1719	3.78848	5.36931	7.04664	7.55752	10.041	10.3712	12.8423	3.17336	2.15081	2.98351	4.65149	6.34396	7.35988
PF3D7_1412700	N/A	AAA family ATPase, putative	37.3338	35.3601	41.098	45.217	41.5798	46.1346	77.6601	80.4653	80.6101	85.861	92.0436	93.9076	119.853	114.232	123.977	133.242	122.17	139.553	62.6323	62.7865	67.6212	67.0865	66.4447	69.7772
PF3D7_1305400	N/A	AAR2 protein, putative	58.6149	58.3253	56.2856	60.632	63.9645	68.5921	101.593	102.776	96.5756	96.2229	93.1053	113.607	85.149	88.7837	96.067	83.8251	87.2132	97.4013	68.8642	65.2263	66.0529	66.7611	62.2873	64.1319
PF3D7_1202700	N/A	AATF domain-containing protein, putative	149.888	163.593	151.744	145.184	142.597	139.41	107.543	112.323	109.826	114.39	124.83	121.555	43.3337	50.8377	47.8595	54.7867	50.0482	51.8025	23.3678	22.2422	20.7003	24.8635	21.5818	27.7732
PF3D7_1145500	ABCB3	ABC transporter B family member 3, putative	11.2215	15.3711	10.209	14.8122	15.3116	17.1923	5.59124	8.5477	9.70861	6.28851	11.0473	18.2231	85.8829	88.7861	94.128	101.718	102.268	99.3909	68.522	69.2648	67.8637	72.4439	75.8194	69.8869
PF3D7_0302600	ABCB4	ABC transporter B family member 4, putative	12.794	15.119	17.3714	16.8363	14.7828	17.3403	5.891	8.55978	7.98982	7.80341	10.9021	10.1967	109.309	105.982	108.829	116.863	109.118	127.51	101.582	98.414	105.202	107.464	98.9146	107.229
PF3D7_1339900	ABCB5	ABC transporter B family member 5, putative	10.8255	11.8166	15.2825	14.239	16.1841	19.2444	9.79204	12.6439	9.28524	9.56895	10.732	13.08	72.6119	76.1766	76.9219	73.8029	71.3798	73.1038	96.6192	93.8172	92.5757	93.8993	92.3729	96.5642
PF3D7_1352100	ABCB6	ABC transporter B family member 6, putative	84.4233	90.59	84.4815	83.4527	85.6187	85.4481	65.2195	66.269	66.2748	71.1766	71.9317	74.8024	60.1704	62.9186	64.232	69.0239	64.489	69.4981	41.9401	44.3226	43.8126	45.6446	43.8514	42.4067
PF3D7_1209900	ABCB7	ABC transporter B family member 7, putative	11.8458	13.1975	16.0298	16.2351	18.4616	21.2978	6.71463	9.36465	13.1524	14.9155	14.3619	13.6704	85.2371	94.7118	103.73	92.5158	89.5439	84.6374	122.672	127.587	127.676	115.291	119.284	121.197
PF3D7_1368200	ABCE1	ABC transporter E family member 1, putative	114.093	114.927	98.4606	113.506	119.394	120.072	271.08	276.473	287.14	279.691	278.541	276.21	250.994	246.99	248.411	237.906	236.628	243.633	207.207	207.556	212.424	189.244	197.745	201.688
PF3D7_0813700	ABCF1	ABC transporter F family member 1	33.6736	32.2167	39.0555	38.0781	36.9731	45.1361	25.7377	29.1196	28.8126	29.0312	29.5042	34.8766	94.2425	94.6668	99.4393	106.336	91.4209	100.85	65.0912	63.2172	64.1915	60.7569	66.7587	67.5922
PF3D7_1426500	ABCG2	ABC transporter G family member 2	10.7917	11.2766	11.8539	10.7234	10.6084	11.9504	3.79398	1.73736	3.81055	1.84478	2.52806	2.47771	5.14856	5.20027	5.88416	4.37013	6.684	5.65646	15.5307	14.5931	19.5215	15.0198	15.8387	12.9803
PF3D7_0319700	ABCI3	ABC transporter I family member 1, putative	312.279	338.415	334.123	319.431	317.318	309.491	246.122	265.94	251.19	243.361	268.598	266.012	121.206	117.874	127.916	138.575	134.018	140.434	30.823	30.6828	32.0065	37.7003	35.7029	40.3595
PF3D7_0810200	ABCK1	ABC1 family, putative	18.0951	19.6833	23.1681	23.4948	23.7456	25.9725	11.2955	9.93168	10.1329	10.9885	14.893	15.0598	92.5647	89.3529	91.7444	83.0886	87.5865	96.2657	66.783	68.693	67.4866	65.3927	68.6495	66.6089
PF3D7_1244300	N/A	ACEA small nucleolar RNA U3	44.3886	72.8161	59.8336	68.5232	39.4495	54.2582	43.8608	40.3871	40.369	21.4421	44.7147	41.9982	38.2327	27.2835	34.1962	31.5005	39.8406	58.1087	38.4309	28.7932	54.3475	37.3713	37.3167	35.5829
PF3D7_1450900	N/A	acetyl-CoA acetyltransferase, putative	13.5795	14.5867	17.5013	22.2116	17.5035	26.0309	35.1814	41.3057	38.6062	21.4314	22.9253	18.8389	77.71	66.5015	62.3173	76.2225	72.6495	70.3903	46.1859	43.6123	44.7195	44.6743	46.8394	41.421
PF3D7_1469600	ACC	acetyl-CoA carboxylase	18.3961	20.301	18.4459	20.4101	22.7654	21.372	9.79731	10.8884	10.3174	11.7821	13.3157	12.6754	21.4892	18.6265	19.3891	24.7028	24.7154	24.2869	38.4311	37.802	42.8687	35.6034	36.3218	37.9059
PF3D7_0627800	ACAS	acetyl-CoA synthetase	206.782	217.698	226.504	206.238	203.251	206.788	205.607	207.844	206.936	210.772	202.239	195.797	220.596	218.859	229.544	210.784	208.006	216.188	233.016	240.072	246.444	236.987	256.437	244.076
PF3D7_1036800	AT1	acetyl-CoA transporter 1, putative	22.8374	21.1987	22.7455	22.8723	23.7917	25.893	11.0164	12.6799	12.1673	7.74176	10.6961	10.5486	96.8632	88.2949	85.2457	66.8186	72.4701	74.3304	208.634	198.384	196.081	170.381	184.786	175.543
PF3D7_1441600	N/A	acid cluster protein 33 homologue, putative	18.0318	14.7013	14.8392	19.2228	16.9267	15.9783	27.3103	29.1314	26.0094	22.5889	27.1257	24.3482	30.345	28.7854	30.3779	31.7118	27.7108	29.9836	53.7018	54.2567	48.9644	57.5893	49.5833	56.2724
PF3D7_1430300	N/A	acid phosphatase, putative	457.47	455.523	467.514	478.47	457.535	462.888	192.112	200.498	190.681	180.939	177.376	180.48	217.294	213.149	208.319	195.389	195.439	205.21	151.644	152.778	147.87	126.691	127.967	131.209
PF3D7_1342100	IRP	aconitate hydratase	98.1054	107.124	106.993	112.78	113.659	107.964	85.3408	88.3938	87.9298	73.318	68.044	68.9353	83.6336	87.9933	82.7607	71.3208	67.9233	66.7229	188.077	177.601	177.786	170.676	184.865	173.689
PF3D7_1246200	ACT1	actin I	1026.2	997.013	1166.04	925.35	940.887	1003.31	146.116	134.002	144.531	169.13	172.363	159.106	1015.55	1042.62	1019.74	872.232	882.688	852.229	2438.73	2417.07	2332.61	2377.02	2446.42	2323.35
PF3D7_1412500	ACT2	actin II	109.917	134.976	125.583	130.388	127.272	122.437	327.36	336.262	324.893	365.651	327.593	338.52	108.544	120.317	108.078	109.345	127.159	124.881	33.2152	31.9989	27.437	40.3744	41.387	36.5546
PF3D7_0503400	ADF1	actin-depolymerizing factor 1	344.992	347.599	371.389	284.883	305.58	316.301	32.2023	31.6707	31.8441	34.422	38.8448	40.7078	388.993	386.975	384.53	368.52	325.057	343.267	633.405	658.546	617.057	605.941	656.298	635.353
PF3D7_1361400	ADF2	actin-depolymerizing factor 2	57.3449	63.4477	50.9419	53.5463	65.194	57.4155	7.23697	6.02705	6.19646	4.79978	8.5794	5.44188	15.8312	12.5564	20.0415	19.2309	15.2015	17.8389	48.2643	50.0709	49.2153	58.0152	47.082	50.977
PF3D7_0409900	ALP5b	actin-like protein, putative	9.12262	12.6852	8.53198	7.82656	9.22411	8.28195	2.83215	4.57883	5.7409	3.02389	6.25293	4.60743	1.98572	1.358	1.70207	3.1358	1.73514	2.64438	9.07237	9.29372	8.67879	10.7621	9.39014	11.4531
PF3D7_0505200	ALP2b	actin-like protein, putative	27.2457	41.5798	40.9705	33.9705	29.3195	32.3224	25.547	25.4744	24.4929	34.5633	27.5325	31.5364	101.355	93.4373	91.9099	104.416	101.958	103.15	101.117	104.841	108.791	104.391	99.1635	103.991
PF3D7_0728200	ALP3	actin-like protein, putative	12.9674	10.1579	8.62422	11.8305	9.60077	9.6454	4.652	4.85411	5.10661	3.68588	4.2851	4.82973	29.1043	29.4599	33.0331	30.1121	21.2973	23.5555	67.5077	59.877	66.3073	52.2433	56.637	54.7814
PF3D7_0910700	ALP5a	actin-like protein, putative	11.9936	7.11813	10.6164	10.6137	8.09981	8.291	16.9065	15.873	16.4497	14.0566	15.6658	15.9106	22.3904	19.7171	30.9653	17.4934	24.0979	21.987	17.3999	15.6042	13.0721	22.0567	20.4154	21.0779
PF3D7_1103600	ALP2a	actin-like protein, putative	40.2483	48.2148	49.4365	42.1771	41.9754	48.0542	103.853	96.9036	89.3334	95.7768	75.141	92.8508	84.5816	78.7999	72.4997	80.7877	83.5296	85.8403	43.9303	48.1554	51.6875	50.5236	48.3837	53.9028
PF3D7_1110700	ALP1	actin-like protein, putative	42.7174	39.6266	45.3871	36.5247	37.6332	37.006	11.7495	7.81666	13.809	10.5211	7.73135	10.5981	42.9027	39.9559	43.6258	39.3174	33.355	34.7037	150.856	145.647	151.001	148.138	152.586	146.078
PF3D7_1118800	ARC40	actin-related protein 2/3 complex subunit 1, putative	16.3465	14.658	14.8007	13.5583	12.7306	15.0403	7.34975	5.96199	8.05925	7.6495	7.43903	9.70038	19.3039	19.725	20.9776	21.2163	21.1972	21.0775	29.8248	26.8767	29.8627	28.6348	27.4416	33.8513
PF3D7_0103800	ARP1	actin-related protein ARP1, putative	24.6124	22.0081	15.8001	24.1439	28.1361	24.543	16.7298	18.573	18.8864	17.7008	17.433	20.7032	17.5948	16.8032	17.3244	15.6737	14.755	10.6641	49.171	46.0188	51.0104	41.0536	43.4183	43.9942
PF3D7_1422800	ARP4	actin-related protein ARP4	39.0299	39.2251	38.1379	50.0924	44.3601	44.69	108.315	109.022	107.439	81.7398	84.4086	83.9023	107.759	103.345	104.018	95.1957	105.497	110.972	89.3981	92.5461	79.7047	71.4955	77.7613	73.3754
PF3D7_0719300	ARP6	actin-related protein ARP6	166.2	182.194	170.186	174.849	179.789	163.126	245.39	263.296	250.544	251.307	255.303	238.902	216.126	202.482	205.329	205.786	203.598	190.924	149.044	148.433	152.474	132.894	132.813	140.155
PF3D7_0306200	AHA1	activator of Hsp90 ATPase	33.4182	42.641	39.0078	38.6956	37.003	40.298	68.4226	79.8659	78.2266	79.8361	85.1302	74.5771	167.289	168.394	173.901	166.833	164.785	177.225	87.7141	89.2433	88.7624	82.8916	78.3402	83.4168
PF3D7_0308500	N/A	activator of Hsp90 ATPase, putative	39.7703	42.9855	45.9549	41.6444	41.879	42.9078	39.9367	46.8835	44.4935	66.287	67.3538	69.1031	193.015	205.37	206.96	233.919	246.863	236.329	118.601	115.111	110.503	112.07	119.028	132.842
PF3D7_0208500	ACP	acyl carrier protein	12.8822	13.3831	12.7506	17.7908	13.3545	17.5512	2.87593	5.55684	5.94622	5.0575	5.81147	7.45116	65.5334	69.48	69.3657	61.1976	73.6245	70.9913	83.2462	82.4666	87.4425	83.9193	81.6261	88.005
PF3D7_1208300	mACP	acyl carrier protein, mitochondrial	19.5514	19.7119	26.5438	25.1458	22.7882	28.7673	34.6108	33.0809	27.3091	51.6512	50.8789	53.1621	263.193	266.446	230.316	263.103	285.741	281.922	148.173	140.809	135.85	144.824	147.86	141.278
PF3D7_0414600	APH	acylated pleckstrin-homology domain-containing protein, putative	77.452	87.1843	90.6607	76.6087	81.0275	78.8492	13.0245	8.69151	12.1852	12.2073	17.2461	19.1966	66.7335	78.3421	68.4004	57.1291	54.0155	56.1276	209.268	215.943	203.827	198.535	207.485	214.191
PF3D7_1477800	ACBP	acyl-CoA binding protein	152.818	163.402	123.944	105.909	110.541	112.802	17.5267	16.7776	25.4817	13.3612	15.7408	17.7705	0.564992	0.713333	0	1.33833	2.11583	1.69289	0.933013	0.889676	0.577251	3.62916	2.29007	2.41884
PF3D7_1001100	ACBP1	acyl-CoA binding protein, isoform 1, ACBP1	1009.65	1134.81	1048.03	925.68	959.394	933.369	28.3961	28.4485	28.7421	27.2024	22.7936	27.9768	10.3559	8.37895	9.60172	17.0159	13.3277	18.5011	5.20268	7.11999	4.57001	5.38715	4.45674	4.89147
PF3D7_1001200	ACBP2	acyl-CoA binding protein, isoform 2, ACBP2	30.1729	29.9685	27.6869	37.5232	32.472	33.7939	66.5469	81.8168	64.9387	105.604	124.615	117.256	940.829	894.687	880.279	1208.29	1187.55	1177.46	592	633.162	628.713	815.837	854.429	802.333
PF3D7_0810000	N/A	acyl-CoA binding protein, putative	131.024	142.088	145.141	161.073	148.429	163.735	186.479	208.806	179.195	195.161	209.347	224.774	354.701	326.269	312.911	294.951	313.414	323.558	336.268	335.835	333.299	332.35	330.163	323.059
PF3D7_0215000	ACS9	acyl-CoA synthetase	116.92	116.469	96.7712	118.863	105.421	139.27	96.4539	95.299	135.859	171.018	203.309	145.476	136.828	83.0941	86.6956	89.9007	87.0064	96.277	127.574	126.259	125.398	120.024	118.813	118.182
PF3D7_0215300	ACS8	acyl-CoA synthetase	182.656	200.724	191.367	190.599	191.697	178.896	179.96	190.416	176.314	131.675	132.497	130.75	8.14888	6.80362	9.37324	8.97681	6.43146	6.03852	1.73637	2.48357	2.44698	2.88451	3.7155	4.43902
PF3D7_0301000	ACS2	acyl-CoA synthetase	8.5925	8.30281	7.15874	10.1468	11.2814	13.255	3.61507	5.29739	2.83661	3.77925	3.8751	8.60032	0	0.10323	0	1.35574	1.71468	2.28656	0.432068	0.171667	0.222766	2.88857	2.65127	3.26707
PF3D7_0401900	ACS6	acyl-CoA synthetase	1210.71	1303.59	1258.32	1131.75	1098.67	1090.57	194.807	191.341	185.744	162.974	144.953	138.217	9.00433	7.98864	7.84327	9.43956	8.29334	8.50715	5.06367	5.49271	4.64129	6.93667	7.51187	9.9846
PF3D7_0525100	ACS10	acyl-CoA synthetase	981.568	916.451	987.492	920.481	853.437	968.592	719.575	718.004	709.995	702.821	652.177	672.247	995.629	965.844	1037.93	940.741	964.443	911.506	836.139	852.553	844.93	781.863	821.202	837.761
PF3D7_0619500	ACS12	acyl-CoA synthetase	19.1861	23.8607	23.6454	29.0678	28.5118	31.2367	97.2351	103.11	98.3099	95.6323	98.9345	103.273	158.115	156.698	154.185	151.861	153.565	163.926	116.079	120.333	122.926	115.462	116.712	129.136
PF3D7_0731600	ACS5	acyl-CoA synthetase	83.0541	80.6426	80.3099	89.4144	92.1802	104.607	164.904	180.194	168.423	221.503	230.125	236.91	841.857	839.982	860.075	905.354	910.031	884.372	961.962	938.635	964.163	1097.16	1116.37	1077.2
PF3D7_1200700	ACS7	acyl-CoA synthetase	5167.23	5705.91	5277.86	5043.95	5063.22	4678.43	651.636	645.485	639.212	535.725	501.145	495.077	23.9024	24.1006	24.4719	17.8409	20.078	19.3969	9.21009	10.8036	8.93177	11.0619	10.506	11.9623
PF3D7_1238800	ACS11	acyl-CoA synthetase	468.914	478.912	469.363	422.324	417.172	420.94	277.737	280.779	278.088	267.91	265.153	254.993	408.24	390.164	391.414	394.75	373.038	385.463	356.804	353.589	353.099	348.632	365.116	353.691
PF3D7_1253400	ACS3	acyl-CoA synthetase	134.581	130.521	129.126	136.825	130.167	130.891	25.9649	25.8563	26.0175	18.1086	23.1451	21.7857	265.058	251.031	258.894	259.382	251.842	244.108	381.936	409.749	411.974	399.899	440.366	427.112
PF3D7_1372400	ACS4	acyl-CoA synthetase	35.72	29.1942	33.9316	38.3413	37.716	38.371	15.7532	11.1596	18.0166	10.0675	12.3278	9.45844	194.807	181.204	186.557	199.054	186.93	190.439	290.639	302.418	316.765	314.282	342.04	332.017
PF3D7_1479000	ACS1a	acyl-CoA synthetase	425.813	463.821	435.879	400.04	396.741	367.586	43.3201	42.5968	38.428	29.6323	30.3578	29.9713	44.0319	44.4111	43.2806	40.3317	42.0411	39.8666	63.9381	68.9429	65.5055	59.2909	70.2382	70.1346
PF3D7_1477900	ACS1b	acyl-CoA synthetase, pseudogene	26.0667	29.963	28.4789	22.5507	21.7843	23.7988	8.20979	8.32455	9.015	14.2312	17.3798	15.3487	15.7884	11.9394	10.3754	23.7638	20.9403	28.9098	3.25906	3.45298	3.13657	12.6768	15.2808	12.2043
PF3D7_1119000	N/A	acyl-CoA-binding protein, putative	36.2585	43.0562	46.2483	43.1908	44.276	42.9242	54.267	54.6993	56.4659	65.3859	62.3753	74.8991	246.284	260.928	247.891	242.719	268.779	264.611	292.763	299.699	296.489	268.787	269.997	295.045
PF3D7_0605200	N/A	acylphosphatase, putative	25.6474	29.2156	31.6743	36.4351	38.6581	36.7066	11.7621	15.6129	11.8902	13.3547	9.32889	11.1552	89.3229	76.2651	86.0745	72.6846	84.8693	75.521	136.823	133.458	125.475	112.481	124.891	129.456
PF3D7_1111500	N/A	acylphosphatase, putative	59.6289	71.3777	66.3121	76.626	78.944	74.9326	78.8336	86.5244	89.9368	96.2402	91.8372	81.5838	207.671	222.956	215.303	207.268	218.762	228.228	223.262	230.244	240.804	205.594	242.702	224.286
PF3D7_1029600	ADA	adenosine deaminase	568.991	599.44	602.428	607.896	607.503	586.803	787.097	769.517	766.01	733.14	691.508	709.297	1664.8	1722.05	1645.3	1961.45	1947.42	1961.95	1019.49	1021.26	1038.87	1148.52	1170.77	1148.05
PF3D7_0520900	SAHH	adenosylhomocysteinase	476.642	545.575	528.615	518.549	537.163	524.975	731.288	721.516	728.56	729.891	690.01	697.69	2020.21	2043.17	2048	2138.85	2143.31	2136.66	2136.99	2194.25	2176.82	2396.78	2520.75	2463.42
PF3D7_1008900	AK1	adenylate kinase	295.258	312.827	259.33	298.895	280.31	300.071	450.667	438.95	429.197	464.989	473.093	474.506	645.352	666.471	657.853	657.193	657.025	662.104	569.736	572.594	581.356	538.795	584.817	564.984
PF3D7_0816900	AK2	adenylate kinase 2	6.70061	4.79406	4.32425	5.14339	4.4976	6.44837	1.58494	1.74994	1.28509	2.38904	4.98203	3.81988	5.18586	3.27371	3.04806	8.3356	3.60665	7.02931	3.91487	2.72201	1.00921	6.84059	2.30986	1.58583
PF3D7_0110900	AKLP1	adenylate kinase-like protein 1	13.9633	14.4914	9.01122	15.5031	15.8845	23.0359	52.3733	69.4357	63.583	75.0328	82.42	91.7695	63.8478	61.6071	66.6939	66.4124	88.2078	91.1936	28.8448	31.4294	23.6597	40.64	32.3878	35.6434
PF3D7_0931900	AKLP2	adenylate kinase-like protein 2	20.2492	22.2494	19.9698	17.0962	22.75	19.5426	0.94444	2.45795	3.67569	1.77949	2.86269	5.80433	2.97981	3.97118	2.4974	4.11743	2.72777	2.14944	12.3566	12.165	10.261	12.8932	12.6974	13.584
PF3D7_0206700	ADSL	adenylosuccinate lyase	1.97239	0.719871	1.05515	0.679809	0.997684	1.31121	0.94536	0.732002	1.00344	0.647718	0.540292	0.621389	0.241027	0.836852	0.330557	0.570935	1.44419	0.361097	0.318421	0.442795	0.164171	0.387052	0.37575	0.601932
PF3D7_1354500	ADSS	adenylosuccinate synthetase	114.547	117.977	118.533	122.857	137.741	135.51	521.228	518.077	522.154	549.54	522.517	536.141	504.076	496.446	495.308	497.451	516.096	490.588	316.786	323.613	307.48	308.946	319.887	321.652
PF3D7_1404600	ACalpha	adenylyl cyclase alpha	10.1475	11.2936	10.4698	14.5777	14.0066	17.8016	8.349	11.1404	12.2103	9.18455	11.3172	11.5108	9.16243	12.6239	11.8677	14.5121	13.2347	14.6709	16.1393	13.0537	15.0077	16.5234	14.2385	15.8253
PF3D7_0802600	ACbeta	adenylyl cyclase beta	124.729	127.286	135.179	123.573	122.774	122.915	22.7327	25.3591	23.5499	19.6673	22.1465	21.8563	42.2904	42.8826	40.687	33.3337	32.1896	34.193	232.109	225.123	239.777	219.708	220.099	226.965
PF3D7_1365400	UBA4	adenylyltransferase and sulfurtransferase UBA4, putative	15.6067	15.7828	20.7927	17.136	19.1395	14.9385	58.6466	57.6991	57.2584	47.0911	52.9426	51.1615	32.4141	43.2478	42.0277	38.9773	28.9421	39.3015	15.5207	17.8311	14.5582	16.8203	20.5659	20.0985
PF3D7_1037300	AAC1	ADP,ATP carrier protein 1	237.264	250.636	237.886	254.295	260.184	252.647	495.268	485.2	504.735	531.015	507.12	522.301	461.76	458.271	461.959	483.742	469.643	458.647	222.85	232.393	235.799	229.687	241.975	227.688
PF3D7_1004800	AAC2	ADP,ATP carrier protein 2	19.2841	20.6793	22.0033	19.929	25.2206	25.2365	42.957	38.9402	47.8816	55.4475	56.022	57.0017	76.3929	79.1125	86.4107	81.4577	81.9354	85.75	133.242	118.961	121.517	108.406	121.612	128.285
PF3D7_1429900	WRN	ADP-dependent DNA helicase RecQ	48.5743	51.4382	55.5439	60.2543	58.5097	58.3628	43.1291	43.0523	43.3821	44.8555	45.19	43.6864	86.4182	81.7417	90.2903	79.8111	73.8585	82.9328	109.231	108.368	113.739	97.0626	96.9646	100.138
PF3D7_1020900	ARF1	ADP-ribosylation factor 1	106.812	109.062	121.701	123.376	121.073	139.106	180.682	192.914	182.103	186.325	184.748	193.937	227.355	232.748	234.609	207.497	201.516	196.423	411.446	417.749	407.675	373.052	408.587	405.954
PF3D7_1244600	ARFGAP1	ADP-ribosylation factor GTPase-activating protein 1	84.9711	85.3602	91.5094	81.2719	89.703	91.4764	123.624	113.625	124.038	122.813	119.957	109.88	132.565	120.996	122.013	107.342	109.576	99.5617	269.571	258.667	260.819	239.113	264.866	253.179
PF3D7_0526200	ARFGAP2	ADP-ribosylation factor GTPase-activating protein 2	49.0738	49.3339	51.9242	51.9761	54.3882	49.8201	18.2702	16.6838	17.3087	19.6882	21.6621	22.0745	96.1863	103.21	105.177	99.7474	94.9329	99.435	170.567	165.027	152.079	159.513	173.774	170.057
PF3D7_0920500	N/A	ADP-ribosylation factor, putative	119.58	122.696	118.544	104.813	107.689	103.631	7.36984	6.24597	8.77609	7.46117	9.78012	9.86197	37.4819	36.8067	39.9813	33.7056	32.3475	31.1195	80.2872	71.5707	80.5826	73.0702	67.7143	71.5388
PF3D7_1034700	N/A	ADP-ribosylation factor, putative	33.3683	33.1268	30.921	30.0621	31.247	29.1789	3.54165	5.1952	5.85813	3.73693	5.24826	3.45699	53.8849	49.8488	45.8046	40.1449	37.3828	33.7297	141.718	147.414	135.817	131.391	141.839	143.518
PF3D7_1316200	N/A	ADP-ribosylation factor, putative	50.0564	42.9822	54.9395	49.9867	39.1863	53.319	13.4244	14.9141	14.6234	15.7262	18.2158	20.3621	30.2831	22.4754	23.8527	31.2622	26.5127	24.3194	28.7888	24.5948	23.8323	19.222	26.1569	23.36
PF3D7_1359800	N/A	ADP-ribosylation factor, putative	23.1949	22.7458	24.6079	23.0142	22.517	24.4144	7.27367	8.26038	11.8896	5.48195	11.2359	17.2499	3.26389	6.95391	5.03579	5.07371	4.88916	5.70479	29.9139	24.8412	28.9008	31.1202	38.1619	28.5289
PF3D7_1442000	N/A	ADP-ribosylation factor, putative	13.163	9.8886	13.7509	12.5984	14.1265	15.3792	26.1537	22.1731	26.5074	41.6812	34.7437	34.0775	80.2257	71.1436	64.7054	81.4437	98.4285	78.2194	22.4589	33.8882	30.1844	33.7412	34.7808	36.7994
PF3D7_1139700	N/A	adrenodoxin reductase, putative	51.405	56.2468	44.4198	33.1678	35.8068	39.5392	9.99524	12.6774	12.1314	7.37779	11.4754	12.8147	39.5917	46.2467	45.6777	51.0844	47.5101	49.068	67.385	65.3776	67.8115	77.0362	73.0747	65.4697
PF3D7_1214600	N/A	adrenodoxin-type ferredoxin, putative	25.4936	29.2377	23.6977	30.2284	29.527	26.7514	41.8865	44.7108	51.3383	51.8802	52.9281	51.6495	40.0681	46.4203	46.5213	45.838	45.6971	42.9748	35.0386	32.503	38.1463	28.8813	32.0839	34.1129
PF3D7_0521800	N/A	AFG1-like ATPase, putative	16.3698	15.2628	16.9339	16.5615	19.0377	19.2865	9.2246	6.03553	7.53487	8.41144	5.11397	9.30465	25.232	23.2877	23.1061	20.0489	19.257	19.14	44.5156	44.007	44.0535	45.0064	45.908	42.9585
PF3D7_0512900	AKAL	AKAP-like protein	5.30592	9.43436	7.83611	8.22398	14.1213	11.0838	12.84	13.4307	11.1781	13.4971	20.0287	18.8119	43.1177	37.9873	53.6103	49.1036	39.3918	48.2704	50.7031	43.0258	42.9237	54.7836	45.2063	64.2364
PF3D7_1367700	AlaRS	alanine--tRNA ligase	357.675	390.939	377.866	358.677	372.187	339.702	459.512	458.055	451.249	448.367	440.622	434.199	444.002	438.597	451.467	450.084	451.358	449.352	267.617	265.626	268.53	263.096	282.444	278.495
PF3D7_0216200	N/A	Alba domain-containing protein, putative	174.841	200.244	165.889	184.517	197.18	188.03	201.728	211.16	195.428	186.92	201.761	199.053	108.375	111.512	95.9385	120.924	122.214	125.059	61.0716	58.9741	67.3536	85.7879	71.5899	63.3488
PF3D7_1364600	N/A	aldehyde reductase, putative	21.4457	30.4784	29.7825	32.5124	34.9759	36.8732	14.6962	16.2396	17.8533	11.5243	13.4276	15.2325	95.0592	99.9393	105.863	93.1869	89.4871	86.7332	185.541	188.453	203.087	180.674	171.815	175.859
PF3D7_1409100	N/A	aldo-keto reductase, putative	62.1954	69.6099	79.5355	74.2166	72.9327	80.3063	50.8269	59.6277	53.5601	59.6186	70.2857	78.5125	182.199	175.809	182.45	160.367	160.019	162.384	301.297	289.876	296.634	259.523	274.049	261.517
PF3D7_0912400	N/A	alkaline phosphatase, putative	90.05	89.7442	98.319	91.2833	86.9004	98.349	63.3642	64.8577	58.2079	76.3559	75.2197	80.6745	246.706	252.066	246.644	238.399	226.789	241.941	289.986	285.459	286.174	259.624	272.271	271.451
PF3D7_1440500	N/A	allantoicase, putative	23.4058	28.1718	22.6798	27.8365	27.3307	22.9163	112.594	112.416	114.907	127.72	116.464	122.528	68.0104	68.2063	72.4353	73.0283	70.9282	69.5327	33.1356	31.2252	39.9723	36.4047	36.8957	39.1203
PF3D7_0524300	N/A	alpha- and gamma-adaptin-binding protein p34, putative	68.1423	72.0455	62.6358	71.4224	71.7545	83.4647	103.72	110.967	117.532	106.484	103.829	109.38	134.801	113.537	111.532	119.426	111.856	116.034	118.099	117.771	113.563	110.371	119.453	129.849
PF3D7_0903700	N/A	alpha tubulin 1	85.5314	80.4844	83.4884	89.3312	92.8536	87.8271	23.5455	26.8706	23.5831	31.3156	32.1081	28.7283	303.951	289.732	282.176	233.478	207.924	217.5	527.275	522.14	508.4	461.588	481.416	440.6
PF3D7_0422300	N/A	alpha tubulin 2	132.111	111.632	131.531	135.613	140.732	140.962	55.1761	57.2537	59.6125	101.059	88.9201	92.6984	44.0862	43.3885	44.7069	56.5757	56.1112	57.5653	41.5738	44.0647	45.5444	71.5051	68.5753	68.1683
PF3D7_1120400	N/A	alpha/beta hydrolase fold domain containing protein, putative	201.329	228.575	202.64	205.858	209.268	190.056	141.182	147.722	153.128	136.162	136.301	131.093	42.073	46.3573	43.7182	43.4105	40.7912	38.0254	23.0173	21.1353	21.449	17.9269	23.2582	20.3512
PF3D7_0403800	N/A	alpha/beta hydrolase, putative	154.502	154.983	159.48	129.617	130.335	117.07	42.7517	46.6081	45.7688	41.753	42.9079	43.125	19.8617	23.7727	19.0342	13.7761	14.512	12.9822	71.897	67.7796	68.2212	64.6185	69.1232	64.9655
PF3D7_0630100	N/A	alpha/beta hydrolase, putative	14.9923	15.218	15.165	18.979	15.7033	19.1013	16.1893	22.5732	21.5275	18.7088	24.6204	20.8356	14.2264	14.0445	15.5671	17.925	14.8493	20.8599	8.49751	7.38786	8.55611	9.11385	9.06008	11.5549
PF3D7_0728700	N/A	alpha/beta hydrolase, putative	10.4138	8.82012	9.33696	11.4127	14.0576	14.4589	3.48803	4.7335	2.43328	4.36484	6.50163	8.66032	11.5357	11.1855	9.23928	9.56388	9.74592	9.03292	11.0946	13.1272	13.5147	13.6341	13.4662	12.4454
PF3D7_0731800	GEXP08	alpha/beta hydrolase, putative	94.7788	87.1241	96.5475	92.039	92.316	95.0612	103.024	97.5632	92.4282	79.8831	72.4694	77.9043	8.98779	8.83916	8.10941	12.1576	11.7627	12.7564	11.6238	8.591	8.82837	15.1926	17.0498	19.5092
PF3D7_0805000	N/A	alpha/beta hydrolase, putative	15.1666	12.9238	18.1447	13.0786	12.7644	14.124	3.40503	4.43087	4.55541	4.08999	6.59395	6.23182	35.96	30.613	29.7746	27.2154	25.8156	23.2484	63.5722	63.7522	67.4841	51.037	54.6178	53.2336
PF3D7_0823400	N/A	alpha/beta hydrolase, putative	2.7556	3.5829	4.27911	6.68024	4.85526	8.04884	5.56067	5.53238	6.38153	3.76108	3.20132	5.25765	0.79975	1.76702	1.64523	2.84162	1.79698	3.19507	1.71689	2.09891	4.63025	4.01336	3.49097	4.56518
PF3D7_0826200	N/A	alpha/beta hydrolase, putative	12.4657	14.5691	14.2365	14.605	14.3585	19.6374	3.1308	5.04794	5.18983	3.49569	8.85188	10.1446	15.2845	12.5228	15.0524	11.8437	10.5952	13.1545	48.44	43.1859	42.7505	48.9584	45.0193	51.5132
PF3D7_1134500	N/A	alpha/beta hydrolase, putative	50.1021	46.3992	47.467	59.1515	53.7201	59.545	114.01	113.209	111.97	99.3235	108.915	108.268	87.4021	83.9258	86.1949	87.2386	79.8273	95.4689	114.022	107.46	108.767	106.946	102.888	107.165
PF3D7_1143000	N/A	alpha/beta hydrolase, putative	15.1064	12.3558	16.7981	15.4535	13.5504	13.5033	3.84807	3.27756	2.62087	5.80035	6.91192	5.8428	44.7871	39.5142	40.1471	38.9848	38.7984	37.9953	67.1879	66.9845	70.2003	59.5732	68.1386	64.8766
PF3D7_1410100	N/A	alpha/beta hydrolase, putative	7.94387	9.18116	8.81685	9.45213	8.86317	10.8123	6.34977	6.65315	7.61243	9.40036	12.322	10.412	5.40606	4.01497	6.43285	6.77946	5.83534	6.82868	3.78102	4.50676	8.01428	8.68129	7.33714	9.87039
PF3D7_1458300	N/A	alpha/beta hydrolase, putative	36.8059	35.9481	37.4691	34.5858	36.1296	32.9572	7.82036	7.85231	6.03157	5.10332	4.925	6.75768	55.4331	54.8332	64.102	52.0716	55.0904	57.5689	192.754	180.544	180.633	190.543	183.343	198.482
PF3D7_1328500	N/A	alpha/beta-hydrolase, putative	146.03	149.231	146.596	124.981	129.61	118.608	279.668	292.776	299.453	251.234	251.171	257.805	184.538	182.738	189.442	189.629	181.458	188.925	163.323	151.26	154.55	151.009	156.793	153.92
PF3D7_0509000	alphaSNAP	alpha-soluble NSF attachment protein, putative	41.1624	44.7751	44.6643	42.08	51.1951	45.8752	73.0548	78.2013	74.5483	69.4955	68.5111	81.0031	136.642	152.802	144.885	150.554	132.284	148.952	187.945	215.002	192.525	189.333	183.367	187.42
PF3D7_0924900	ATAT	alpha-tubulin N-acetyltransferase, putative	3.12178	2.77539	5.42404	4.71767	5.23119	4.70138	1.19282	2.82215	2.12775	1.94782	3.39237	4.74348	2.50899	1.05591	0.764656	2.31124	0.835188	2.22747	2.20975	3.07287	2.2786	6.93891	3.4768	5.17181
PF3D7_1119800	ASF1	alternative splicing factor ASF-1, putative	142.684	130.614	116.558	147.13	131.26	130.197	157.855	149.391	141.12	135.875	151.362	141.78	108.731	97.1918	107.012	103.945	98.0384	111.29	111.591	102.037	125.882	99.5681	90.777	101.948
PF3D7_1126800	SR-MG	alternative splicing factor SR-MG, putative	24.5731	25.3041	23.5787	26.1994	32.0212	35.5887	51.1646	63.5482	52.9819	63.4618	69.3044	69.3979	10.8317	11.3061	13.1637	19.9419	19.2777	20.1372	4.60462	5.91062	4.7481	12.1414	13.2414	15.534
PF3D7_0629500	AAT1	amino acid transporter AAT1	188.725	191.306	194	175.341	174.473	172.08	140.099	150.828	148.773	151.069	151.637	154.531	189.39	186.42	185.995	188.169	176.828	193.354	104.85	100.963	102.848	95.2421	97.3744	101.948
PF3D7_1132500	N/A	amino acid transporter, putative	3.04807	2.41035	1.99296	2.50517	3.39194	4.5592	2.12499	2.01105	1.6799	1.75169	3.16088	2.83281	0.558714	1.29325	1.21323	1.54404	1.25539	0.558028	0.861136	0.391018	0.887969	2.99069	0.580673	1.39531
PF3D7_1208400	N/A	amino acid transporter, putative	23.902	23.7602	22.5883	24.9853	22.9318	27.2183	34.4494	34.3488	32.122	27.084	29.0515	30.2085	62.469	56.7704	57.1318	52.5316	54.5409	58.6588	152.709	140.213	149.095	131.253	136.363	141.671
PF3D7_1458400	ADCL	aminodeoxychorismate lyase	26.1123	34.0538	25.9036	27.9073	31.3131	30.8651	57.6961	69.5316	69.9228	60.437	59.2944	71.1817	89.7129	88.9589	101.547	109.044	99.7155	90.0119	57.3656	52.1424	53.4331	52.2976	52.367	67.2283
PF3D7_1365500	GCVT	aminomethyltransferase, mitochondrial, putative	20.8824	26.7747	23.9523	25.8872	32.5083	30.7037	82.1183	74.7751	80.2937	88.2545	87.9427	89.2568	255.493	232.904	235.719	241.027	241.716	213.375	149.625	156.275	133.131	137.318	136.881	137.977
PF3D7_1344000	N/A	aminomethyltransferase, putative	15.5602	16.5838	17.6784	21.168	19.5213	21.3016	10.4135	12.7022	11.4831	10.4064	14.1325	13.1066	74.6355	68.5567	74.4697	80.9022	78.6654	86.4276	47.7999	48.8841	49.2157	49.6782	46.8786	44.379
PF3D7_1452200	N/A	aminomethyltransferase, putative	8.33612	9.19656	8.77262	8.87562	11.0463	10.8882	5.80335	6.38279	6.25698	7.56551	9.15622	7.14458	24.1936	19.4382	22.4722	28.9149	23.3919	30.0951	23.5358	18.8176	25.0182	25.6065	20.9842	22.9126
PF3D7_1454400	APP	aminopeptidase P	237.166	256.161	235.527	233.908	243.096	237.869	450.285	442.71	453.667	492.215	488.702	474.217	609.696	628.132	634.407	655.473	615.431	660.52	383.749	359.809	376.396	355.693	369.442	392.979
PF3D7_1468600	N/A	aminophospholipid transporter, putative	3.0804	2.13611	2.59336	3.44199	3.40904	5.44716	1.71559	2.01852	1.8948	1.32793	2.08212	3.35251	9.29776	8.82472	8.42663	10.627	8.76563	8.57201	10.9948	8.9074	10.6288	10.3367	10.1768	11.5055
PF3D7_1333400	N/A	AMMECR1 domain-containing protein, putative	293.134	338.515	304.947	320.416	325.545	321.339	358.888	375.681	359.365	360.149	346.239	347.078	199.201	177.623	190.477	175.144	157.692	165.244	195.18	202.872	193.158	163.275	175.803	164.641
PF3D7_1329400	AMPD	AMP deaminase	37.3399	37.1122	38.1779	38.8433	40.8645	35.6286	44.9364	50.6053	47.3411	46.3205	50.4332	52.0202	62.0725	59.1553	60.3879	64.6062	66.0222	66.1806	30.3279	30.9657	27.1381	28.3522	30.1234	34.3466
PF3D7_1009300	N/A	AMP-binding protein, putative	44.2666	39.4254	45.3343	48.0343	43.6107	52.3055	49.2571	44.2541	48.3097	40.1926	47.5411	41.8828	71.6505	74.8817	74.0146	84.8614	69.3915	89.7751	78.8406	79.6646	86.8174	89.0307	82.4684	87.6615
PF3D7_0504100	N/A	AN1-type zinc finger protein, putative	25.427	23.2365	22.706	23.4327	17.1754	21.2866	4.24273	7.87603	10.0027	5.78031	9.08635	8.84896	33.6373	29.0348	42.8367	33.1994	34.2769	34.9672	35.8226	32.4292	31.9513	37.6644	34.8166	31.5119
PF3D7_0728100	N/A	anaphase-promoting complex subunit 1, putative	13.697	13.3246	12.9746	15.2283	15.15	16.8015	5.04906	7.14367	5.9735	4.76614	7.36679	8.62328	76.4938	68.4091	72.3254	70.3859	66.4179	71.4897	108.638	105.427	111.607	109.39	105.228	110.219
PF3D7_1217600	APC10	anaphase-promoting complex subunit 10, putative	44.4253	41.5222	41.883	47.871	45.0471	50.7458	34.2202	31.4773	34.8514	24.5855	27.2865	26.361	17.4902	14.7215	11.3784	14.8723	12.0921	15.677	10.3682	13.4175	14.6623	14.0433	12.3048	10.8798
PF3D7_0624500	APC11	anaphase-promoting complex subunit 11, putative	25.9919	29.7514	31.0479	29.9001	31.9456	29.9891	7.86239	13.3151	14.092	13.0208	12.3571	11.968	51.4992	52.9323	46.3563	42.2667	36.7246	44.4813	89.9794	96.0187	91.2022	101.103	102.222	106.306
PF3D7_0501700	APC3	anaphase-promoting complex subunit 3, putative	3.20041	1.51318	3.45014	3.07778	3.07581	6.7986	1.44521	1.36771	1.05462	2.54149	2.81221	6.705	1.01329	1.27933	0.810641	1.1001	1.13839	0.674694	1.78487	1.77288	2.07054	1.62718	1.79029	1.92803
PF3D7_0627100	N/A	ankyrin-repeat protein, putative	681.139	753.326	742.816	682.746	683.27	615.941	404.142	413.549	400.895	389.63	383.679	375.267	305.997	301.492	321.46	303.317	300.882	301.115	309.839	307.715	305.779	281.472	292.911	293.12
PF3D7_0825100	N/A	ankyrin-repeat protein, putative	3.68033	2.61757	0.959177	3.13741	2.17665	8.22443	0.468748	2.21807	3.42062	1.23648	4.20983	7.62572	0	1.24484	1.57757	0.973132	1.47693	0.984756	0.868372	1.03505	1.567	1.58331	3.48404	1.40704
PF3D7_1010500	N/A	ankyrin-repeat protein, putative	6.65553	7.94029	6.54665	10.5987	6.74032	7.7286	8.53156	6.72841	7.60929	4.68853	6.22555	6.93969	2.99089	2.98946	4.61458	2.65676	2.61346	2.24041	5.43298	3.00895	3.05578	5.00302	4.19639	6.0466
PF3D7_1245900	N/A	ankyrin-repeat protein, putative	29.9951	32.0003	35.2968	33.7062	41.3932	33.2501	47.2334	49.138	51.026	48.9479	52.2458	58.3838	53.8152	44.4253	45.9193	47.2984	54.7144	44.9936	26.7009	29.1417	29.5232	32.2604	28.2435	36.6613
PF3D7_1313900	N/A	ankyrin-repeat protein, putative	20.3967	26.1928	22.0115	27.1706	24.5396	24.3316	66.4181	71.9123	62.798	50.9058	62.6833	58.4682	70.5098	50.8225	66.5719	54.9984	44.1399	59.3868	53.5267	56.2054	47.4889	55.3464	50.6952	62.3256
PF3D7_1410800	N/A	ankyrin-repeat protein, putative	31.4341	38.3325	33.6836	36.2823	34.3335	39.8604	3.68838	6.10855	5.1837	5.94573	8.46538	9.03757	8.4765	13.0601	7.38883	8.84827	9.36164	5.88321	58.7435	57.0105	57.7361	54.4477	57.8749	59.7649
PF3D7_1423100	N/A	ankyrin-repeat protein, putative	40.8867	37.3513	36.0376	36.547	38.9028	37.3154	3.37816	7.92862	5.3905	5.39757	8.07027	9.57471	3.22123	4.30621	4.02795	4.60063	4.89621	5.48829	23.5307	19.7922	25.0383	26.3204	30.4849	26.2293
PF3D7_1149000	Pf332	antigen 332, DBL-like protein	41.2803	40.9632	45.7327	52.1378	50.1756	47.5563	187.381	191.369	174.827	394.387	376.744	345.916	1153.15	1093.4	1164.75	1220.62	1180.35	1170.55	448.548	445.793	446.296	479.496	531.464	505.779
PF3D7_1038000	N/A	antigen UB05	895.517	889.336	904.538	920.892	945.405	1004.09	774.192	796.999	737.472	774.292	788.31	833.217	980.027	993.336	967.131	998.429	989.282	981.16	1377.34	1336.25	1386.37	1520.04	1579.9	1610.36
PF3D7_1455500	N/A	AP-1 complex subunit gamma, putative	82.3026	86.6762	79.7456	84.6228	80.9712	76.9467	92.5255	90.2159	90.0255	89.4109	88.702	90.6108	134.478	134.33	138.2	119.244	121.32	127.357	170.581	162.03	178.086	170.209	163.485	155.592
PF3D7_1311400	AP1M1	AP-1 complex subunit mu-1	154.968	140.363	166.453	170.735	157.586	187.254	263.197	263.466	253.835	235.464	241.817	232.023	298.347	300.349	315.559	286.142	285.911	310.782	392.82	365.642	379.5	391.314	388.843	397.773
PF3D7_1118100	AP1S	AP-1 complex subunit sigma, putative	30.9856	24.82	26.3322	28.9764	24.1772	33.6158	39.2404	39.9004	47.0764	43.1651	38.4353	34.1567	48.6148	51.0366	59.3461	50.9347	44.4139	49.6223	82.4573	86.3667	69.6224	67.9162	70.7357	73.5695
PF3D7_0528100	N/A	AP-1/2 complex subunit beta, putative	252.722	257.607	248.843	237.527	247.953	247.492	220.031	219.605	214.732	222.306	219.356	209.21	191.527	205.947	206.989	205.179	200.651	196.62	238.261	238.927	234.669	229.856	225.613	222.33
PF3D7_0617100	N/A	AP-2 complex subunit alpha, putative	207	217.169	208.747	210.791	196.754	200.969	145.485	146.289	145.22	137.245	144.565	144.222	102.234	106.053	112.246	104.01	102.597	113.18	84.9445	83.4169	83.7575	74.4309	81.7665	79.1766
PF3D7_1218300	AP2-MU	AP-2 complex subunit mu	144.251	165.911	165.379	155.805	158.76	150.805	89.9826	90.8394	85.088	76.7032	74.837	77.2463	61.9742	61.9179	63.7806	57.123	53.5583	60.2772	83.147	76.7188	77.7927	81.1152	74.6354	84.3881
PF3D7_0217300	AP2S	AP-2 complex subunit sigma, putative	176.757	203.436	188.81	167.319	187.099	174.189	148.162	139.064	122.505	105.462	117.458	117.045	91.4843	98.772	93.2201	99.4915	102.779	88.8101	119.165	122.741	135.982	132.836	141.287	119.268
PF3D7_0604100	SIP2	AP2 domain transcription factor	142.026	146.634	153.058	151.592	140.674	142.474	24.075	29.001	29.2042	18.25	20.7432	19.883	99.4171	102.538	100.898	69.1455	68.2958	68.1216	649.287	630.955	632.24	740.095	754.966	757.095
PF3D7_1222400	ApiAP2	AP2 domain transcription factor	32.453	29.0368	35.0594	36.0503	36.8675	39.6558	29.8426	33.1841	26.7372	34.1659	40.661	44.4621	193.692	182.493	204.545	193.068	183.767	191.616	172.5	163.183	172.303	175.292	169.581	175.479
PF3D7_1466400	ApiAP2	AP2 domain transcription factor AP2-EXP	216.361	184.366	208.774	182.821	171.136	193.109	236.641	239.47	235.869	234.177	198.503	188.224	133.726	129.208	130.942	132.533	134	133.125	137.9	130.92	138.666	142.362	158.631	145.471
PF3D7_0611200	AP2-EXP2	AP2 domain transcription factor AP2-EXP2	11.6642	21.5695	14.9971	21.243	17.0164	16.4329	8.46805	6.74862	6.07102	9.85309	12.5419	11.7083	107.912	114.414	116.997	122.504	120.299	125.049	88.8951	91.8518	88.4014	83.1323	84.05	81.6067
PF3D7_1317200	ApiAP2	AP2 domain transcription factor AP2-FG, putative	22.5307	21.0951	22.9629	24.8939	26.0295	27.9129	347.933	355.356	337.647	366.192	366.034	364.511	246.341	244.224	255.164	260.053	252.523	265.335	114.44	112.368	114.778	107.019	108.12	117.474
PF3D7_1222600	AP2-G	AP2 domain transcription factor AP2-G	297.284	311.335	306.214	305.923	285.858	298.651	156.514	159.546	150.159	162.195	182.405	173.661	24.4672	23.5522	27.4515	39.5213	34.3556	39.1578	47.7464	48.7917	47.8758	83.9709	81.2005	88.2625
PF3D7_1408200	AP2-G2	AP2 domain transcription factor AP2-G2	409.186	335.536	431.102	422.661	394.983	480.746	706.708	736.699	690.628	638.889	664.36	666.34	318.992	316.004	335.887	354.783	339.625	346.695	132.156	136.94	136.173	144.972	152.402	156.837
PF3D7_1139300	AP2-G5	AP2 domain transcription factor AP2-G5	226.928	221.926	230.868	216.727	200.562	220.272	740.505	765.7	732.252	724.153	753.223	759.197	352.163	344.825	352.738	401.649	393.222	417.677	166.036	159.386	170.936	186.072	202.699	196.563
PF3D7_1456000	AP2-HC	AP2 domain transcription factor AP2-HC	41.3336	38.2832	42.8915	45.0949	47.6602	48.4661	13.2976	16.332	15.2385	14.5208	16.7727	18.8447	197.656	192.631	188.844	172.606	169.206	177.383	327.253	323.859	326.273	300.57	294.727	312.463
PF3D7_1342900	AP2-HS	AP2 domain transcription factor AP2-HS	114.333	116.801	126.765	120.505	117.13	121.832	179.219	188.48	171.75	175.194	180.481	181.103	193.433	182.148	188.932	209.669	198.599	211.902	104.762	102.176	106.398	106.812	104.759	110.843
PF3D7_1007700	AP2-I	AP2 domain transcription factor AP2-I	124.884	127.181	132.595	129.5	129.052	123.743	303.7	307.548	294.959	490.676	483.248	475.238	923.553	877.835	908.403	971.775	966.145	958.635	688.958	682.82	673.816	747.736	740.164	732.98
PF3D7_0730300	ApiAP2	AP2 domain transcription factor AP2-L, putative	2049.89	1688.82	2141.12	2073.19	1788.35	2338.16	2009.45	1994.45	1956.74	1874.9	1760.06	1723.97	1663.66	1597.04	1630.95	1910.5	1873.18	1981.94	539.232	523.201	527.732	659.048	677.505	644.684
PF3D7_0802100	AP2-LT	AP2 domain transcription factor AP2-LT	116.959	96.8635	122.527	119.249	117.669	124.269	25.9818	26.6777	25.1347	23.4261	23.3343	22.9268	147.114	147.926	151.908	113.377	114.289	112.425	582.45	572.5	558.773	527.667	517.144	527.689
PF3D7_1143100	AP2-O	AP2 domain transcription factor AP2-O	433.711	448.519	490.565	438.065	451.946	428.876	19.0276	18.4391	17.2259	27.2367	31.2268	28.5709	15.3564	11.7946	14.874	15.2323	14.4729	14.7624	102.409	99.4456	101.285	122.53	131.191	117.06
PF3D7_0516800	ApiAP2	AP2 domain transcription factor AP2-O2, putative	79.7233	61.9644	76.081	79.0944	78.2286	88.9413	34.8816	36.7901	33.2006	31.3133	34.9727	35.5045	231.563	219.797	228.251	174.81	172.95	173.459	747.372	717.856	715.027	721.936	730.102	726.421
PF3D7_1429200	ApiAP2	AP2 domain transcription factor AP2-O3, putative	15.2546	15.458	13.3905	19.3018	17.4631	19.8158	11.372	11.6685	11.5889	12.9914	14.6748	15.233	8.89653	11.7092	13.2946	17.3958	12.8237	16.5138	9.92369	11.8064	10.7474	13.6799	15.6487	17.1275
PF3D7_1350900	ApiAP2	AP2 domain transcription factor AP2-O4, putative	29.7121	24.8964	29.4662	28.9988	27.1871	36.3563	119.146	127.816	123.631	105.961	95.4076	92.9831	17.7854	17.0795	17.8134	17.5539	21.5556	17.8713	13.5994	14.5972	13.9497	20.4252	14.7203	18.5358
PF3D7_1449500	ApiAP2	AP2 domain transcription factor AP2-O5, putative	36.7118	32.3376	34.1688	39.991	36.0114	44.6615	74.1239	80.267	73.409	65.5723	72.789	71.4466	129.642	126.725	125.173	124.755	120.785	127.7	141.561	135.87	135.226	126.389	129.988	137.125
PF3D7_0404100	ApiAP2	AP2 domain transcription factor AP2-SP2, putative	8.3204	9.09808	8.72155	8.98495	9.54469	12.1142	2.1861	3.12283	3.45141	2.61129	5.77888	6.91895	2.94982	3.9799	3.76789	4.62402	4.6353	5.54578	13.4103	11.9313	12.528	16.0685	14.1385	14.0732
PF3D7_0622900	AP2Tel	AP2 domain transcription factor AP2Tel	334.876	337.67	346.274	316.1	312.571	333.893	387.666	405.956	382.711	281.071	285.635	294.209	116.434	114.162	115.454	113.517	107.179	117.374	77.8655	72.7637	75.8585	72.7283	75.1425	78.4671
PF3D7_0411000	N/A	AP2 domain transcription factor AP2-Z, putative	97.5175	78.8078	92.5331	88.2025	75.2559	101.728	683.1	674.943	670.563	691.892	595.632	563.153	53.8789	54.1108	51.7895	46.2691	48.2236	49.7886	43.626	45.6137	44.3396	44.3389	46.1108	46.2797
PF3D7_0420300	ApiAP2	AP2 domain transcription factor, putative	489.009	424.634	507.29	418.793	395.507	417.026	199.631	202.357	199.379	258.467	246.169	234.04	275.679	267.824	282.013	306.412	303.066	307.186	162.412	166.933	164.938	215.094	225.245	218.962
PF3D7_0613800	ApiAP2	AP2 domain transcription factor, putative	143.924	122.551	149.103	153.081	144.436	164.834	54.1755	53.27	48.0132	39.4007	42.4982	39.0772	385.829	369.689	385.82	262.408	254.018	258.363	1549.12	1511.09	1508.36	1434.9	1472.53	1477.17
PF3D7_0934400	ApiAP2	AP2 domain transcription factor, putative	84.8541	95.1981	97.8361	91.2116	85.0765	105.833	36.741	39.7779	43.7559	36.9946	44.6122	45.2668	236.996	223.244	225.258	228.948	240.788	221.062	310.1	305.691	298.988	304.462	292.231	297.329
PF3D7_1107800	ApiAP2	AP2 domain transcription factor, putative	167.93	158.146	182.404	160.011	162.246	162.187	976.506	989.195	942.733	990.705	1029.95	1008.84	415.609	396.155	404.352	443.147	449.397	448.623	350.221	341.315	324.734	363.665	378.331	368.617
PF3D7_1115500	ApiAP2	AP2 domain transcription factor, putative	51.6329	54.6055	59.3032	51.5139	50.0243	52.237	26.0417	24.6453	24.3286	23.1456	23.5745	24.5303	51.7937	46.3808	44.7944	41.6136	43.5869	43.5928	68.809	62.6959	72.0431	60.8609	59.424	61.8709
PF3D7_1239200	ApiAP2	AP2 domain transcription factor, putative	57.9527	42.2532	58.8524	69.9424	58.0018	75.8139	44.3586	43.8593	44.5935	39.8043	42.3986	44.6472	588.838	571.77	585.576	573.229	567.773	610.543	1014.83	985.264	1006.28	984.094	1011.92	1005.54
PF3D7_1305200	ApiAP2	AP2 domain transcription factor, putative	7.17313	7.97151	9.65898	14.7315	9.54536	12.1966	3.88284	5.40389	2.66678	3.09853	2.66668	9.57829	52.206	54.1861	56.4437	57.659	55.1733	53.7413	53.5252	53.4599	52.1389	53.7468	49.7308	49.1343
PF3D7_0613500	N/A	AP-3 complex subunit beta, putative	26.11	26.728	24.2642	25.5912	27.7702	27.7026	47.9873	50.4407	50.897	46.4068	51.6948	51.4865	127.481	119.893	120.376	121.086	119.415	132.168	143.072	135.554	142.044	133.37	132.527	137.864
PF3D7_0808100	N/A	AP-3 complex subunit delta, putative	25.837	28.123	30.0894	28.0055	28.8062	28.5637	34.9976	36.572	34.8741	32.7781	38.181	36.7188	63.0444	58.4183	58.5822	51.293	51.0019	57.8599	82.5464	78.5225	78.7898	78.9087	78.0045	82.0483
PF3D7_1440700	AP3M	AP-3 complex subunit mu, putative	12.0868	12.0426	15.7216	14.9066	14.6873	14.4245	48.0998	56.9498	52.709	49.6702	63.1554	60.5743	74.0293	72.2682	77.9705	80.4009	75.4504	89.6926	85.3992	81.2701	83.644	91.6072	90.2146	104.678
PF3D7_1250500	N/A	AP-3 complex subunit sigma, putative	34.5137	50.3745	44.9923	43.5143	47.6384	47.0814	127.028	136.596	145.995	138.56	136.226	150.754	173.319	188.906	179.451	197.547	201.149	189.799	177.4	190.84	178.561	184.936	192.885	175.783
PF3D7_1459600	N/A	AP-4 complex accessory subunit Tepsin, putative	282.692	297.626	287.526	274.356	274.725	263.013	195.726	186.342	210.431	180.422	179.934	179.244	155.497	156.5	153.273	146.322	132.187	143.28	174.565	175.985	183.018	168.562	168.582	183.059
PF3D7_0730200	N/A	AP-4 complex subunit beta, putative	45.3047	60.1907	54.5128	50.0797	46.1181	50.8598	61.0623	65.7497	70.5992	48.557	52.2587	51.9056	55.937	62.2455	57.9068	56.1209	59.7876	63.5269	71.7553	66.3068	60.9339	62.8309	66.4522	62.64
PF3D7_0904100	N/A	AP-4 complex subunit epsilon, putative	78.5764	78.4861	83.6233	84.9941	86.8863	88.2851	139.512	138.04	132.148	135.076	128.199	126.914	220.563	220.683	234.5	212.723	204.965	208.974	315.926	303.937	306.584	269.184	271.343	268.554
PF3D7_1119500	N/A	AP-4 complex subunit mu, putative	54.1937	41.9116	44.3675	47.1905	45.6944	59.6725	78.3899	78.4484	77.8947	79.3182	80.2884	83.9326	70.8658	68.5065	74.0945	66.4807	68.667	69.8444	98.7188	104.961	100.043	91.0771	93.3399	102.632
PF3D7_0423100	N/A	AP-4 complex subunit sigma, putative	128.231	115.395	135.976	139.668	143.308	154.085	133.307	141.881	150.206	147.345	150.473	149.998	167.046	159.434	172.601	154.946	172.776	157.477	198.166	203.843	193.504	198.222	186.189	182.235
PF3D7_1220200	N/A	AP-5 complex subunit beta-1, putative, pseudogene	9.78073	3.22975	7.66458	7.44066	7.92921	13.1103	2.3135	3.12778	3.85884	2.36633	6.08486	9.43902	38.0029	27.6474	33.5278	36.5019	38.7031	52.7684	41.0216	43.7868	47.5084	42.6071	37.4253	52.7444
PF3D7_1008300	N/A	AP-5 complex subunit sigma-1, putative, pseudogene	3.20849	11.1247	18.1178	24.2436	18.5015	16.2105	2.65624	7.54142	5.16894	2.00193	2.38557	0	29.7981	25.8649	35.7583	19.8519	41.8464	40.9221	71.3513	72.3384	68.5004	83.7394	48.7766	42.5238
PF3D7_0423400	AARP	apical asparagine-rich protein AARP	111.517	121.235	120.192	105.425	121.857	110.305	20.4458	17.9531	17.6374	10.9613	11.9261	13.7162	31.0351	28.3614	24.1191	18.0286	11.9544	15.3509	153.459	183.069	168.307	216.675	212.698	214.486
PF3D7_1137200	AEP	apical exonemal protein	83.1641	89.1809	88.9199	95.0149	105.653	100.261	16.9167	27.9888	18.9918	10.4315	15.6179	15.9948	16.7545	15.8128	14.5603	13.2619	13.0457	13.2546	72.2106	67.0455	65.6474	80.5823	70.4451	72.0844
PF3D7_1133400	AMA1	apical membrane antigen 1	682.075	776.074	756.571	587.897	644.929	573.645	15.4547	15.7175	19.5259	25.9033	25.4811	21.1255	36.6586	36.0739	33.7141	23.8797	22.4497	21.322	218.717	225.638	209.963	215.128	212.729	197.101
PF3D7_0419700	Pf34	apical merozoite protein	68.7433	75.9192	78.6427	76.9525	78.1386	77.7442	16.7571	17.6539	20.0985	12.8676	13.6298	14.9354	15.3698	8.58306	11.2488	10.5896	7.41613	12.9892	64.9174	64.1517	61.8064	85.9105	78.7941	76.5569
PF3D7_1141300	2023-04-01	apical polar ring protein APR1, putative	43.1748	37.834	45.0547	47.6295	47.3944	52.8855	13.3961	15.3068	15.8572	10.9337	16.7437	16.4704	164.823	153.669	162.708	135.336	125.004	138.855	333.31	333.105	341.22	312.291	321.782	330.891
PF3D7_1471600	2023-04-02	apical polar ring protein APR2, putative	7.18806	7.69975	5.84096	7.68338	6.17808	8.30413	2.83027	5.15099	4.94272	4.1021	5.80069	5.40456	9.56585	8.47988	7.04801	10.4859	10.2896	9.96066	7.46146	6.14274	9.08025	10.2136	10.0264	10.5287
PF3D7_0511600	ARNP	apical rhoptry neck protein	22.7304	19.0043	21.0283	20.2205	18.9017	25.9617	5.60535	8.52555	7.5965	6.78951	9.52897	8.97419	2.80722	4.0759	2.50247	4.32225	2.94356	6.1683	11.4967	10.167	10.5165	17.3556	10.8533	16.6252
PF3D7_1312450	ARA1	apical ring associated protein 1, putative	25.2669	27.1164	12.2295	28.1832	21.9705	18.2368	0	1.41402	1.45376	2.25217	0	8.64248	0	2.64528	0	0	3.13848	4.18521	16.6076	10.9974	34.2502	21.8695	26.1303	25.4146
PF3D7_0405900	ASP	apical sushi protein	235.74	239.445	261.223	232.447	246.872	240.415	20.3711	24.1174	21.3753	13.1856	17.2192	17.155	42.1206	47.0979	46.4742	28.9237	28.5269	38.8242	311.378	313.932	289.644	317.149	312.044	321.486
PF3D7_0723800	AKIT1	apicomplexan kinetochore protein 1, putative	110.924	99.3542	116.69	109.264	107.523	117.446	41.2914	39.0448	38.7707	36.3802	36.6516	37.1386	304.984	296.494	298.958	262.319	249.767	254.002	649.369	627.579	618.573	573.448	585.459	592.854
PF3D7_0307700	AKIT10	apicomplexan kinetochore protein 10, putative	94.0637	94.5685	93.9452	95.6804	98.9554	97.9977	33.4761	43.6148	38.9253	44.803	49.5802	47.459	342.544	330.29	340.734	302.141	299.993	310.691	542.811	518.759	531.766	498.014	502.982	526.269
PF3D7_0706300	AKIT11	apicomplexan kinetochore protein 11, putative	116.658	115.852	128.496	117.385	122.174	129.886	41.9699	52.1317	54.9892	51.2214	61.4657	72.2434	15.3821	18.7874	17.4269	21.7826	19.0344	17.0331	32.9115	37.3856	43.731	32.4874	36.2827	36.2672
PF3D7_1004500	AKIT2	apicomplexan kinetochore protein 2, putative	20.3106	15.9216	19.2481	19.7063	18.3883	24.0369	7.60317	7.95655	7.7534	7.65875	8.2729	13.0034	50.8481	46.3368	47.3809	43.4677	34.5521	43.3112	77.4007	78.7776	79.3237	85.2759	74.6032	84.4136
PF3D7_0410800	AKIT3	apicomplexan kinetochore protein 3, putative	149.079	146.785	156.133	144.807	140.026	147.957	140.952	144.204	140.034	142.001	146.132	146.428	284.627	281.854	292.435	252.166	256.307	251.803	588.842	563.753	589.352	557.573	560.332	608.3
PF3D7_1446700	AKIT4	apicomplexan kinetochore protein 4, putative	30.0215	43.7721	38.4694	31.7001	39.506	35.2217	17.8758	15.2889	12.9284	15.1295	16.5694	20.1821	79.3557	84.1129	87.4152	79.6986	76.202	78.7227	151.854	137.694	159.598	161.874	152.55	163.843
PF3D7_0529400	AKIT5	apicomplexan kinetochore protein 5, putative	136.706	140.932	150.412	145.944	148.991	147.56	60.8423	59.0544	60.8698	59.1931	61.9259	57.1046	314.1	310.175	322.561	269.207	268.148	251.106	756.758	734.776	752.522	724.344	736.344	738.234
PF3D7_0420600	AKIT6	apicomplexan kinetochore protein 6, putative	72.9853	73.9972	80.7711	79.6038	84.444	78.1944	19.017	24.507	18.2407	19.3134	23.9836	27.4999	173.241	183.386	183.64	172.143	167.15	169.817	366.164	351.619	362.502	379.029	371.264	375.292
PF3D7_0410900	AKIT7	apicomplexan kinetochore protein 7, putative	53.3241	45.9119	52.1388	54.3988	52.6239	55.9393	171.102	177.559	160.137	138.11	134.043	118.036	147.386	142.284	145.937	141.839	133.105	137.661	120.546	116.124	116.237	104.329	109.589	111.835
PF3D7_0729100	AKIT8	apicomplexan kinetochore protein 8, putative	42.6255	40.4459	44.3499	50.6516	46.1748	46.3215	80.7638	75.7446	73.2721	80.6107	75.8312	74.0101	263.19	248.618	245.574	233.609	224.321	224.282	337.406	334.592	342.802	312.569	301.75	322.907
PF3D7_1443100	AKIT9	apicomplexan kinetochore protein 9, putative	67.8432	66.9861	74.5901	69.5952	70.1677	79.4497	75.2288	80.6114	77.72	91.5994	91.6153	95.4735	176.557	165.703	175.793	161.621	153.138	154.721	320.675	313.063	316.012	287.607	287.93	295.781
PF3D7_1329700	ACBP1	apicoplast calcium binding protein 1	40.952	39.3746	42.0333	36.674	39.1708	44.9472	5.31247	6.67302	6.2967	6.40617	12.058	11.5233	4.60516	3.76217	5.10832	6.33656	4.97085	5.54646	14.6729	18.4134	18.9126	17.8354	15.5409	12.5638
PF3D7_1144700	TIC20	apicoplast import protein Tic20, putative	45.0947	47.5466	43.2444	40.809	41.6664	45.1673	21.2208	18.0994	25.2357	20.9297	26.3524	24.5304	110.763	108.536	114.245	110.844	105.797	114.663	138.564	129.679	140.254	123.151	111.222	115.863
PF3D7_0908100	N/A	apicoplast integral membrane protein, putative	7.97464	12.7279	11.5795	8.60814	8.88072	12.2311	4.08697	5.35544	4.12948	3.55411	6.91751	11.9337	13.6663	13.4974	12.8478	14.2281	13.2074	9.90691	28.2466	26.6107	27.0248	26.0166	22.5422	29.4113
PF3D7_1021300	N/A	apicoplast integral membrane protein, putative	19.2261	23.0819	20.5351	19.1446	18.6209	19.9546	10.858	15.0634	12.3654	11.6241	12.9652	16.0583	86.8567	89.4547	95.5092	64.7556	64.6649	60.1375	276.122	238.758	244.421	209.773	207.154	204.814
PF3D7_API03500	RPL11	apicoplast ribosomal protein L11, putative	3.55402	0	2.00689	2.68545	1.70783	2.24453	0	0	0	0	0	1.59553	0	0	0	0.610827	0	0	0.681338	0	0.702569	0	0.643207	0
PF3D7_API02000	RPL14	apicoplast ribosomal protein L14	0.970636	0	3.28861	2.44473	3.73139	3.06501	0	1.52096	0	0	0	0	9.01455	0	3.86344	3.33645	2.53188	2.25087	2.23296	3.54874	4.60507	0	2.81065	0.804021
PF3D7_API01800	RPL16	apicoplast ribosomal protein L16	7.10805	2.05379	6.02068	14.3224	9.6777	15.1506	2.20672	13.2265	6.44129	3.32628	5.94558	6.91398	7.22031	6.51145	2.12192	1.83248	5.40784	9.27185	10.9014	9.74538	8.43082	12.4229	11.5777	8.09587
PF3D7_API01500	RPL2	apicoplast ribosomal protein L2	27.2331	27.676	27.0441	32.6402	23.7661	28.4672	23.3231	18.7616	22.3147	15.5271	13.6152	19.6739	58.3243	54.7121	56.067	35.1847	41.234	29.943	83.5332	84.6888	83.5371	53.8325	59.8235	60.6742
PF3D7_API02500	RPL36	apicoplast ribosomal protein L36	0	0	0	0	0	0	0	0	0	0	0	0	0	0	0	0	0	0	0	0	0	0	0	0
PF3D7_API02200	RPL6	apicoplast ribosomal protein L6	2.0504	0	1.54376	0	0	0	0	0	0.550538	0	0	0	3.17376	5.00881	1.63225	0.939734	3.56561	1.58493	1.04821	1.66588	1.62131	0	0.98955	2.83072
PF3D7_API02600	RPS11	apicoplast ribosomal protein S11	6.07925	6.02238	8.82732	9.18705	8.90297	13.1634	4.31389	1.36086	4.19733	2.70938	4.52003	3.11909	6.04924	7.63749	4.14811	2.3882	4.53074	6.04181	10.6555	5.82117	4.12033	4.04756	7.54439	10.0714
PF3D7_API02700	RPS12	apicoplast ribosomal protein S12	353.091	354.904	333.014	355.73	323.701	332.117	176.478	160.393	165.658	124.217	134.058	106.801	387.012	322.079	311.732	231.767	213.927	191.635	367.258	382.244	371.276	267.85	360.981	302.593
PF3D7_API01900	RPS17	apicoplast ribosomal protein S17	0	0	0	0	0	0	0	0	0	0	0	0	0	0	2.452	3.1763	0	0	2.36197	1.87689	0	0	1.11489	0
PF3D7_API01600	RPS19	apicoplast ribosomal protein S19	6.34647	8.80194	10.0345	7.6727	6.50602	11.2226	8.40655	9.94474	5.11213	3.16789	3.77497	4.55867	13.2618	13.0229	14.1461	15.707	9.93278	10.3021	11.6801	19.3361	19.0697	15.3807	12.8641	13.6684
PF3D7_API00100	RPS4	apicoplast ribosomal protein S4	0	0	0	0	0	0	0	0	0	0	0	0	0	0	0	0	0	0	0	0	0	0	0	0
PF3D7_API02300	RPS5	apicoplast ribosomal protein S5	10.588	5.00611	9.24007	19.6373	6.16716	24.0118	5.17966	4.52485	5.03971	2.7026	4.65187	3.16891	11.733	7.05407	7.27936	8.93335	4.18464	6.13831	9.96457	17.0093	15.9834	5.83185	9.0585	13.1558
PF3D7_0932600	RPS6	apicoplast ribosomal protein S6, putative	15.2395	18.0325	12.7033	18.0951	20.9232	21.7696	9.91291	11.0871	13.4446	13.3574	18.615	22.5881	72.8727	84.0284	86.3655	79.5739	75.4024	80.3561	129.939	136.197	130.545	118.037	111.898	121.427
PF3D7_API02800	RPS7	apicoplast ribosomal protein S7	15.3469	18.6708	20.0689	15.8685	10.868	9.69228	3.34352	3.16423	4.55445	4.53584	4.80451	3.86796	16.8786	17.1666	22.5052	11.6612	15.451	15.9214	22.9177	17.7189	12.1353	12.7993	17.542	14.0507
PF3D7_API02100	RPS8	apicoplast ribosomal protein S8	0.895393	1.03485	1.01123	0	0.57369	0	1.48255	0	0	1.11736	0	0	0	0.656193	2.85116	0	0.778538	2.07638	3.4331	2.72803	0	0	3.88916	1.48339
PF3D7_0529300	TIC22	apicoplast TIC22 protein	11.7997	16.365	15.3251	15.3552	16.5064	17.2639	6.51245	7.70407	8.07903	9.9392	7.74973	15.7742	49.5423	43.9578	44.4616	44.2105	46.6818	42.8687	62.2833	61.3557	56.1377	59.2096	63.211	63.2065
PF3D7_0517800	DCX	apicortin	15.732	13.8759	7.94845	24.8171	23.6076	21.7011	8.22577	4.21671	6.66959	10.8492	11.3892	10.1603	2.88369	3.64081	3.29569	5.97691	7.19938	2.88015	7.93674	2.77497	8.18404	9.26151	12.2878	9.60214
PF3D7_0720400	AIF	apoptosis-inducing factor, putative	45.9156	40.9758	45.4227	47.2543	49.6766	49.4798	86.9956	94.0793	91.8548	101.613	110.369	104.023	215.239	218.934	207.373	200.024	206.893	190.984	161.252	143.93	142.929	122.87	128.918	140.196
PF3D7_0909300	ARP	apoptosis-related protein	211.32	231.27	234.097	224.276	226.234	244.06	281.178	279.693	274.786	269.77	254.417	268.741	121.186	127.686	124.888	112.788	119.503	118.609	95.8755	91.6775	87.9833	88.9386	73.2957	78.2937
PF3D7_1448800	N/A	Appr-1-p processing domain protein	51.4361	49.2789	58.8545	57.446	48.5664	55.3515	56.5903	66.8123	60.2403	63.5534	64.4105	62.3879	109.997	103.91	103.982	120.507	124.166	123.202	81.4812	79.5936	80.274	104.09	85.0051	92.782
PF3D7_1431800	E-NTPDase	apyrase, putative	18.0913	17.0736	18.2555	21.7316	18.5186	23.6622	18.1678	16.271	17.8494	8.2823	11.3818	11.3418	60.2728	60.0152	59.3967	72.6369	69.064	66.0325	34.149	32.6803	33.9434	33.9259	35.6476	35.9127
PF3D7_1132800	AQP	aquaglyceroporin	157.712	161.529	159.108	151.705	164.922	150.82	97.7918	94.055	89.2108	171.407	160.877	161.753	295.845	314.673	284.526	275.796	293.49	281.729	603.958	606.69	586.278	628.212	666.228	640.32
PF3D7_0810400	AQP2	aquaporin, putative	19.6972	14.3663	15.7661	21.0967	15.8059	20.5315	53.8284	60.2315	60.3841	62.4045	65.6901	60.0967	75.0379	78.3422	77.3353	76.7782	76.6538	71.1763	76.549	74.4618	74.8515	66.3102	74.8953	72.7093
PF3D7_0906500	N/A	arginase	304.073	291.236	312.713	276.13	267.571	307.207	327.333	336.637	313.743	349.709	332.605	328.521	228.183	226.079	240.569	227.177	232.607	241.255	97.1302	93.6631	87.9812	110.078	104.489	112.241
PF3D7_1218600	RRS	arginine--tRNA ligase	96.4889	108.888	105.355	101.073	101.938	92.0177	188.296	179.322	181.443	165.626	163.72	160.912	128.45	135.187	144.902	133.479	133.062	133.178	93.3129	87.7566	93.4884	85.3832	93.337	96.7488
PF3D7_0913900	RRSapi	arginine--tRNA ligase, putative	25.6472	26.4058	25.6764	29.6753	33.9413	32.324	82.8911	82.9215	78.8472	65.2678	70.3644	75.8214	79.7008	79.861	81.578	78.5349	77.9041	82.0702	55.2228	47.2255	50.3016	51.4662	56.9968	54.9208
PF3D7_0212900	ATEL1	arginyl-tRNA--protein transferase	80.4671	99.0293	89.993	87.6383	85.3144	82.6112	15.8714	15.0204	12.2911	12.8569	13.5754	14.286	139.592	129.028	134.032	111.625	109.087	108.573	354.729	329.956	330.411	322.873	343.28	328.735
PF3D7_1130800	N/A	armadillo repeat protein PF16, putative	3.53769	3.27096	4.79442	5.70263	4.64662	5.92067	2.92878	5.54347	4.41695	4.3043	7.49647	7.30574	21.1507	21.9076	29.148	19.9431	20.3016	21.1247	18.3116	21.2335	16.3646	19.4555	18.6954	25.4947
PF3D7_1034500	N/A	armadillo repeat protein, putative	20.4679	21.3647	24.571	22.0939	23.4021	22.0031	11.8984	13.0077	10.3394	10.73	14.076	12.8747	129.508	124.83	125.734	116.113	115.959	124.12	179.264	175.304	172.583	163.068	147.705	156.654
PF3D7_0414900	ARO	armadillo-domain containing rhoptry protein	265.192	263.003	290.798	250.126	254.706	259.834	11.6046	11.6749	9.25661	12.9221	13.3328	15.2692	5.27765	4.25712	5.42853	3.99353	3.51363	4.24622	59.555	55.9424	51.9245	57.3245	60.5187	56.8004
PF3D7_1136700	AIP	armadillo-interacting protein AIP	57.4217	53.5056	55.9865	47.7421	50.7306	53.5183	7.15539	7.3944	6.96206	6.69452	7.46039	9.57412	26.0648	27.739	27.0472	28.1387	25.7413	21.0796	89.1327	88.2616	91.1244	81.397	89.3225	90.1923
PF3D7_0410600	ATRP	armadillo-type repeat protein ATRP	69.5262	76.3098	79.0595	67.6417	74.9234	72.5452	139.222	144.347	143.919	154.562	151.297	166.183	199.106	191.917	200.744	201.691	195.744	199.783	78.4478	76.7818	80.8922	75.4841	79.701	80.2592
PF3D7_0209400	N/A	ARMT1-like domain-containing protein, putative	54.2781	58.3007	60.0819	58.6675	62.0299	62.1262	95.4262	81.4849	79.8182	82.2369	84.7225	87.0703	144.663	126.534	139.642	124.383	134.707	129.759	115.312	116.965	121.273	104.873	108.164	105.901
PF3D7_1233600	AARP1	asparagine and aspartate rich protein 1	271.237	282.813	281.732	289.833	280.73	277.324	265.793	273.314	253.235	250.35	261.394	258.051	374.916	358.62	375.862	390.444	380.021	389.705	356.258	341.045	353.153	364.26	368.135	377.852
PF3D7_0309500	AS	asparagine synthetase [glutamine-hydrolyzing], putative	661.541	731.506	655.492	667.322	682.375	640.436	582.992	591.307	602.938	599.798	587.737	595.522	529.378	525.411	533.99	504.694	506.784	490.593	563.087	558.654	558.903	508.319	537.953	531.652
PF3D7_0105700	N/A	asparagine-rich antigen Pfa35-2	46.8504	41.6519	48.8069	55.0267	52.7006	55.9249	17.5504	19.0058	18.6374	24.8105	24.206	24.8715	172.484	163.527	164.179	146.531	149.989	148.534	208.546	199.432	200.46	179.395	185.233	193.74
PF3D7_0809200	pfa55-14	asparagine-rich antigen Pfa55-14	55.7214	49.5076	62.1431	58.4887	57.2114	61.7155	139.026	139.538	136.84	111.95	121.079	124.118	92.3412	93.7688	94.981	96.4383	92.296	104.746	99.7726	90.8263	91.7011	84.985	94.088	100.102
PF3D7_1231800	N/A	asparagine-rich protein, putative	126.545	100.777	127.807	126.306	114.946	138.207	238.388	244.349	249.111	212.483	205.316	188.717	134.007	127.229	132.513	124.384	115.751	128.436	172.726	161.283	165.945	177.379	170.315	176.834
PF3D7_0211800	AsnRS	asparagine--tRNA ligase	231.794	239.176	232.936	234.431	241.389	236.889	599.349	609.936	585.49	624.678	595.861	596.806	818.172	815.057	839.308	832.64	821.297	792.036	563.098	556.308	573.766	523.097	551.272	544.338
PF3D7_0509600	AsnRS	asparagine--tRNA ligase	60.285	62.6509	62.3186	64.4092	60.9751	68.0857	94.9873	94.6553	90.2669	105.715	121.275	116.987	238.317	235.152	235.793	250.339	248.877	253.103	178.857	167.824	172.993	168.805	183.277	170.449
PF3D7_1344800	ATCase	aspartate carbamoyltransferase	54.895	45.9667	55.9448	59.0844	56.2293	55.5752	134.663	139.477	141.671	153.946	154.142	158.451	215.238	220.436	223.429	222.669	217.118	223.81	116.79	120.014	128.15	111.439	124.822	126.749
PF3D7_0204500	AspAT	aspartate transaminase	201.15	208.661	207.931	213.036	214.447	229.428	286.419	266.324	329.812	283.42	318.324	305.783	325.392	323.223	316.1	324.935	314.674	327.223	228.424	243.132	261.399	244.616	246.077	226.26
PF3D7_0102900	N/A	aspartate--tRNA ligase	161.074	181.467	162.645	166.428	173.837	164.754	342.019	349.502	344.556	362.254	369.983	367.673	460.473	476.256	446.477	471.659	473.837	472.825	256.467	251.81	237.48	251.603	263.032	245.22
PF3D7_0514300	N/A	aspartate--tRNA ligase, putative	25.6121	28.4746	27.6243	29.2411	29.5835	31.5669	55.6139	56.5202	63.5343	82.1149	74.1956	77.1855	162.865	166.851	168.191	182.17	178.08	177.975	171.394	171.404	167.905	171.989	178.868	176.553
PF3D7_1435700	N/A	ataxin-2 like protein, putative	42.9011	42.6252	44.5308	47.8118	47.4685	48.502	23.3935	26.516	24.509	38.4092	40.0032	39.997	201.421	205.494	206.034	211.824	219.333	227.208	140.659	145.349	138.738	161.472	160.703	162.499
PF3D7_1226800	ATX3	ataxin-3, putative	29.0214	27.8279	29.0536	58.0617	28.9181	46.7748	24.7841	30.6279	29.0553	25.5337	36.6893	39.5659	49.4208	57.5657	55.4614	48.148	44.02	40.868	136.125	125.072	131.029	123.566	122.542	122.701
PF3D7_1331500	N/A	ATF7-int domain-containing protein, putative	129.841	123.782	135.327	119.297	121.238	107.374	14.2413	14.1238	12.243	12.277	14.1042	19.4654	66.2022	56.8163	55.9953	52.5694	52.2475	53.4159	64.1491	62.5337	66.5207	54.2535	49.0443	54.85
PF3D7_1464700	N/A	ATP synthase (C/AC39) subunit, putative	155.235	131.536	145.441	132.526	128.424	127.872	166.18	170.138	181.945	182.562	181.668	178.012	141.403	140.821	141.859	126.906	124.612	129.938	184.021	172.091	169.527	170.846	178.142	177.35
PF3D7_0719100	N/A	ATP synthase F0 subunit a-like protein, putative	16.3246	19.1188	19.9114	18.4203	18.6874	19.6572	15.8573	15.3481	21.0394	19.1491	19.0966	19.413	69.9937	73.3765	66.7098	65.5412	62.8327	60.3175	74.9429	85.4149	84.851	84.8065	76.5788	78.6102
PF3D7_1125100	ICAP2	ATP synthase F0 subunit b-like protein, putative	20.2286	14.4457	19.3165	23.6936	26.7644	25.5505	9.25838	15.2045	9.80307	8.51698	8.68181	9.84431	82.6696	94.8533	87.9786	75.0735	74.0723	97.8231	123.466	115.646	120.941	127.083	116.08	128.192
PF3D7_0311800	N/A	ATP synthase F0 subunit d-like protein, putative	38.4602	39.962	46.6897	46.2574	43.4243	46.2843	13.4829	12.7599	8.88025	13.7573	12.761	15.0728	129.438	142.581	134.335	113.858	106.531	105.166	242.186	237.715	232	217.198	229.085	214.913
PF3D7_1209800	ATP11	ATP synthase mitochondrial F1 complex assembly factor 1, putative	0	0	0	0	0	0	0	0	0	0	0	0	0	0	0	0	0	0	0	0	0	0	0	0
PF3D7_1025200	ATP12	ATP synthase mitochondrial F1 complex assembly factor 2, putative	20.6578	22.3349	24.3336	25.3998	21.2056	28.4774	12.137	14.6188	9.48301	13.5823	15.1943	13.9609	60.0833	64.3006	57.8223	69.787	54.6579	73.1446	100.327	85.5428	88.348	83.0263	94.2299	91.2626
PF3D7_0217100	N/A	ATP synthase subunit alpha, mitochondrial	45.2914	46.7894	55.7226	52.1941	52.8498	59.7639	14.7679	16.5531	18.4451	16.0242	16.4612	21.1282	224.71	213.059	215.825	183.69	183.483	186.441	318.886	334.032	327.322	294.104	303.695	285.988
PF3D7_1235700	N/A	ATP synthase subunit beta, mitochondrial	35.3168	42.1427	36.7776	45.1114	39.305	44.9704	15.4733	12.0383	14.7782	16.2407	15.2607	16.6787	187.293	193.527	193.058	172.085	178.164	165.658	209.359	206.259	208.448	193.027	194.156	191.674
PF3D7_0705900	N/A	ATP synthase subunit C, putative	43.3562	45.1173	57.032	52.5503	52.684	54.0285	55.8345	55.5737	53.6568	66.5416	53.7269	62.6435	198.63	200.869	184.869	168.674	175.201	175.466	212.858	219.956	205.567	205.472	206.116	200.209
PF3D7_1147700	N/A	ATP synthase subunit delta, mitochondrial, putative	38.5019	29.5916	34.7862	34.3289	41.1967	45.592	9.40308	13.7254	8.52874	13.3328	15.8879	16.7088	123.364	117.803	122.906	112.362	108.801	106.249	156.776	152.849	156.485	144.271	138.804	148.302
PF3D7_0715500	N/A	ATP synthase subunit epsilon, mitochondrial, putative	15.9318	15.1252	13.8159	19.777	14.7647	23.3575	2.59081	9.13887	5.04162	12.0707	5.71127	10.7286	136.073	133.854	144.493	140.626	139.763	121.722	104.936	106.788	96.733	86.9806	104.624	102.277
PF3D7_1311300	N/A	ATP synthase subunit gamma, mitochondrial	16.8096	19.4277	17.0857	17.782	19.54	21.3837	9.94018	12.7938	12.7665	14.9832	14.2837	21.8488	91.1599	94.1521	100.361	84.1951	82.0573	82.1381	111.04	113.696	107.854	127.586	109.867	106.221
PF3D7_1310000	OSCP	ATP synthase subunit O, mitochondrial, putative	12.583	5.22052	7.2876	7.80129	9.71587	15.8935	1.60265	7.58356	3.89836	3.01967	4.55791	8.69076	37.0812	25.773	39.8107	41.7001	37.8722	37.7838	26.4732	30.08	26.0225	28.5703	32.6994	41.6923
PF3D7_0107400	ATPk	ATP synthase-associated protein, putative	23.6626	26.1893	27.4032	31.8197	33.02	34.7006	17.9296	19.9534	18.4143	16.8913	15.0589	14.1641	42.602	49.8194	44.8575	38.6009	31.7335	33.9467	51.9757	52.0543	58.1937	45.6081	41.2278	47.507
PF3D7_0306600	ATPTG17	ATP synthase-associated protein, putative	47.679	35.1458	51.303	49.9266	51.9565	55.4809	13.0538	19.7074	11.7939	18.5054	9.4906	15.9553	105.472	99.0474	113.866	102.206	102.499	105.777	191.446	181.182	165.648	149.774	182.363	174.46
PF3D7_0611300	ATPTG2	ATP synthase-associated protein, putative	19.6177	20.2751	21.9425	23.7553	28.4019	29.7825	10.9315	15.0746	19.6009	22.1269	16.8302	22.1308	119.347	121.375	111.571	116.972	121.043	114.607	105.45	104.368	100.979	104.266	103.918	106.72
PF3D7_0620100	ATPTG12	ATP synthase-associated protein, putative	18.7887	13.6495	18.7942	18.1179	18.9171	16.4428	5.55526	3.99561	3.89172	7.87125	5.98703	8.51529	50.479	51.5368	46.153	46.5005	51.8105	54.4629	65.0412	57.2443	69.1902	46.5353	58.4865	60.92
PF3D7_0815400	ATPTG3	ATP synthase-associated protein, putative	24.1875	22.0695	20.1279	24.6248	24.3061	25.4055	9.90673	10.3729	10.2543	16.998	12.6833	15.3926	80.6913	68.4779	57.5615	54.2609	60.2146	67.603	93.5201	93.8616	101.065	100.624	87.1804	97.436
PF3D7_0825400	ATPTG15	ATP synthase-associated protein, putative	20.5053	17.3083	18.9948	22.7477	19.338	25.4636	14.3055	15.7046	15.7749	14.8068	13.3617	18.6181	59.3783	49.6412	45.119	44.8251	50.8835	49.6883	55.4765	54.6126	67.4073	50.468	50.3703	59.7354
PF3D7_0905000	ATPTG4	ATP synthase-associated protein, putative	7.39585	8.29637	8.84394	8.43732	8.641	10.3033	2.88134	3.74941	3.15393	3.52882	2.26427	4.42703	24.4951	25.8251	21.9918	24.9738	25.9117	26.2305	41.5347	36.3183	33.7127	39.7408	33.8562	47.569
PF3D7_0934300	ATP8	ATP synthase-associated protein, putative	19.4007	23.9795	18.563	17.374	21.9256	28.5889	8.03068	7.17784	7.59665	3.86687	5.40928	9.67743	43.1679	52.3296	52.3385	30.5651	41.9375	32.1799	58.682	67.9751	63.0673	58.0185	61.2497	67.6297
PF3D7_1024300	ATPTG10	ATP synthase-associated protein, putative	26.0539	27.5309	27.3226	31.1235	36.4863	28.9125	8.62778	15.7471	7.79504	14.6306	15.2205	15.1499	162.465	164.206	161.184	171.694	168.608	157.087	192.085	201.171	186.886	173.467	160.857	172.653
PF3D7_1141200	N/A	ATP synthase-associated protein, putative	16.1632	27.2018	26.5807	23.5691	27.0709	27.0418	8.21651	7.77594	10.2787	16.6314	15.1802	15.9553	60.9008	61.0968	60.4973	59.2633	61.1464	52.2775	90.676	87.0864	88.3443	83.7884	91.1439	97.9491
PF3D7_1142800	ATPTG6	ATP synthase-associated protein, putative	22.4465	30.4825	19.6464	24.593	22.831	35.0855	24.3901	32.535	26.6692	25.7349	33.3787	48.8738	106.187	100.345	102.522	89.5023	84.4112	72.5482	143.727	132.845	152.642	143.582	128.371	122.019
PF3D7_1303000	ATPTG13	ATP synthase-associated protein, putative	38.3966	33.9676	34.2627	36.7733	37.9648	43.1097	64.7526	59.7949	56.13	81.0411	66.9657	87.9618	310.373	302.235	284.151	303.726	297.997	314.939	268.994	235.124	251.137	239.485	267.323	250.911
PF3D7_1360000	N/A	ATP synthase-associated protein, putative	26.6053	23.9993	38.1084	42.8213	30.7665	38.5227	40.8285	27.9626	25.6124	16.6003	30.396	34.5699	84.3722	86.5511	96.599	82.0842	95.3534	92.5449	118.928	117.833	131.357	108.875	115.091	120.942
PF3D7_1417900	ATPTG9	ATP synthase-associated protein, putative	12.508	13.7423	9.24298	15.0907	13.3567	14.2383	6.39202	3.99252	7.09001	7.70796	10.2184	9.52059	102.361	92.1179	94.2855	107.965	109.83	104.921	89.7581	84.9681	77.2919	82.7639	88.7592	84.1664
PF3D7_0626700	N/A	ATPase	537.779	584.197	561.891	555.11	587.369	561.586	326.091	326.733	306.362	327.089	324.623	335.51	307.229	302.408	287.402	310.32	313.317	316.852	224.567	224.415	223.662	213.246	210.314	214.568
PF3D7_0707400	ATAD3A	ATPase family AAA domain-containing protein 3A, putative	52.051	57.2872	56.3617	55.6821	62.1419	65.5312	180.313	177.19	168.074	200.146	200.136	190.05	231.219	237.315	234.593	243.734	218.043	239.445	122.428	109.806	119.368	107.665	120.317	114.758
PF3D7_0415000	GET3	ATPase GET3	140.555	135.909	145.117	122.445	127.653	131.1	112.906	105.762	109.669	95.6584	113.3	101.35	82.1243	77.6798	80.5023	78.9292	58.2825	64.543	128.592	128.612	127.281	111.557	116.191	107.975
PF3D7_1112600	N/A	ATPase, putative	24.6975	19.8505	25.2023	23.1139	24.7401	23.5943	7.16146	5.99167	8.48274	8.91742	7.73671	9.00519	77.8643	76.1656	73.7528	74.3799	68.8922	71.3727	96.5213	103.13	89.7148	81.4499	88.9413	77.782
PF3D7_1143900	N/A	ATP-dependent (S)-NAD(P)H-hydrate dehydratase, putative	28.8054	20.8813	22.7145	21.6368	23.6979	26.6959	28.7861	31.1153	24.0268	31.9048	36.2447	33.3626	37.2	32.9768	35.9568	44.9963	49.0548	46.0476	31.2383	31.4699	30.9987	34.7939	36.3999	43.6271
PF3D7_0915400	PFK9	ATP-dependent 6-phosphofructokinase	826.243	950.154	880.217	872.03	898.775	835.295	1177.18	1150.26	1127.89	1127.86	1117.27	1085.96	930.639	919.998	954.471	993.031	978.686	989.245	594.703	598.302	593.957	622.404	652.89	638.933
PF3D7_1128300	PFK11	ATP-dependent 6-phosphofructokinase	10.1744	6.52527	7.77109	10.3097	10.6638	17.3825	12.8538	16.0812	13.5487	15.7422	23.8752	26.6491	26.5588	26.0325	27.3415	31.9814	26.3863	27.2081	14.612	13.7255	14.2302	19.4608	19.7973	22.1658
PF3D7_1320100	ClpS	ATP-dependent Clp protease adapter protein ClpS	8.16364	15.5006	12.5125	12.2636	12.0489	15.1909	6.27574	6.05344	7.63272	6.63997	7.04532	6.89362	29.6163	23.0763	28.084	29.164	26.4916	24.3401	57.0123	54.8972	58.0971	52.0434	53.2939	54.5814
PF3D7_0307400	ClpP	ATP-dependent Clp protease proteolytic subunit	30.9858	45.6476	45.0982	43.5286	44.4595	41.3428	15.1747	16.4126	12.6554	18.6527	16.0621	21.0293	171.752	175.428	160.854	161.415	168.102	159.903	316.423	296.381	310.409	283.739	289.869	299.688
PF3D7_1436800	ClpR	ATP-dependent Clp protease proteolytic subunit	11.8028	12.242	10.2536	11.2812	15.7061	19.495	7.51634	9.48441	6.8257	6.60898	6.52543	7.78955	63.591	65.8709	62.8792	66.5775	58.9431	77.5489	62.4273	67.6786	82.0809	69.1125	73.6121	80.7209
PF3D7_1406600	ClpC	ATP-dependent Clp protease regulatory subunit ClpC	40.1418	35.1448	39.6589	42.9094	40.2298	43.5915	20.9612	24.4228	24.6481	24.6891	27.5758	29.7021	189.21	192.639	187.428	190.202	174.294	185.068	340.897	340.739	339.497	337.938	329.556	342.314
PF3D7_0721300	DDX31	ATP-dependent DNA helicase DDX31	292.636	314.097	294.222	283.491	294.509	281.544	354.56	379.551	359.491	346.004	356.553	370.584	193.803	194.866	193.439	200.284	192.216	191.486	81.8231	78.0822	82.5679	85.3266	84.3251	88.3861
PF3D7_1031500	DDX3X	ATP-dependent DNA helicase DDX3X	111.065	110.632	117.488	113.215	111.536	115.991	126.15	130.937	124.55	118.518	118.415	125.169	137.277	136.736	130.06	129.762	119.151	124.786	192.548	200.934	196.24	191.146	181.88	186.914
PF3D7_0918600	RECQ1	ATP-dependent DNA helicase Q1	17.3658	17.9579	15.6125	19.6826	20.423	21.5739	20.241	20.6774	23.3752	26.732	31.3452	29.475	82.3648	79.374	90.1309	87.2619	81.0604	88.2248	92.2536	88.8319	94.3151	86.6858	94.4516	94.8268
PF3D7_0514100	UvrD	ATP-dependent DNA helicase UvrD	30.2503	21.7638	27.5017	28.0002	29.4118	31.3791	11.0818	10.7246	10.4168	13.3538	11.9768	14.4859	88.0579	92.5558	94.5185	76.5827	76.3428	75.849	172.006	152.118	156.914	130.199	139.605	138.318
PF3D7_0103600	PSH1	ATP-dependent DNA/RNA helicase PSH1	24.9943	19.8778	24.1053	28.1106	29.531	37.8606	39.5917	44.061	39.6682	45.2798	54.4171	58.1782	116.998	116.432	125.292	139.08	130.502	147.413	98.7266	98.3933	98.2806	101.264	99.7402	112.026
PF3D7_1202000	PSH2	ATP-dependent DNA/RNA helicase PSH2	20.3633	17.3312	17.7053	22.2753	23.5829	22.9227	62.4957	60.7468	61.013	64.9103	66.9603	63.3428	66.3698	71.682	64.0958	72.8082	69.5636	73.3024	44.1019	41.9496	41.3664	40.0269	39.845	43.6164
PF3D7_0504400	N/A	ATP-dependent helicase, putative	43.0923	43.3217	47.2765	49.8922	52.2395	49.3322	21.5184	23.1513	19.5044	30.8137	27.056	25.3849	308.574	294.75	285.106	273.585	253.12	259.658	358.352	368.783	359.566	333.324	345.427	335.309
PF3D7_0907400	ClpY	ATP-dependent protease ATPase subunit ClpY	122.738	111.619	110.574	118.013	116.027	112.587	192.719	183.183	186.755	223.05	202.724	193.26	365.175	341.542	346.87	319.587	315.8	319.862	608.145	591.687	593.588	619.633	607.622	584.647
PF3D7_1230400	ClpQ	ATP-dependent protease subunit ClpQ	21.2322	22.8714	24.6773	23.0523	24.0376	27.8597	12.4579	13.8895	13.1176	11.0612	16.093	16.2876	114.389	119.344	127.833	113.23	119.012	100.863	141.476	136.538	124.042	129.89	133.857	134.724
PF3D7_1414900	N/A	ATP-dependent protease, putative	11.1342	9.73526	7.43543	12.388	11.9725	13.819	14.2675	17.2195	15.2858	18.1231	20.5163	22.0807	40.5759	38.2445	35.0689	51.5184	40.2399	43.7816	13.5125	14.9852	12.8618	19.0422	18.7139	17.5638
PF3D7_0810600	DBP1	ATP-dependent RNA helicase DBP1, putative	562.949	617.936	591.505	570.589	561.134	554.914	534.879	556.907	541.821	549.962	543.438	537.506	727.005	721.861	725.171	789.641	785.451	807.281	321.751	329.224	326.507	344.945	346.738	343.674
PF3D7_0827000	DBP10	ATP-dependent RNA helicase DBP10, putative	370.437	360.956	401.88	383.288	377.88	414.469	451.895	450.466	427.996	441.222	472.363	472.063	331.835	327.454	335.513	339.958	346.01	345.664	196.876	186.566	183.656	177.848	183.376	182.815
PF3D7_1418900	DBP4	ATP-dependent RNA helicase DBP4, putative	395.813	428.474	389.056	360.625	374.562	396.254	220.826	244.66	228.069	220.06	235.263	236.985	127.223	117.358	117.036	131.049	136.388	131.652	55.7779	51.553	47.1417	56.9198	56.2878	62.8889
PF3D7_1459000	DBP5	ATP-dependent RNA helicase DBP5	879.372	968.936	897.089	845.873	873.036	897.393	620.178	621.503	622.671	580.048	574.272	555.503	456.136	455.747	458.892	458.906	458.166	447.463	459.71	467.495	463.905	434.774	460.166	420.522
PF3D7_1307300	DBP6	ATP-dependent RNA helicase DBP6, putative	27.9721	29.5022	27.4476	30.6451	31.2412	38.8065	51.8827	56.885	58.7302	55.0296	61.3704	57.1845	78.9643	89.0549	91.017	84.8018	75.7555	76.9178	44.6582	46.384	43.7533	45.1652	47.4702	47.2273
PF3D7_1332700	DBP8	ATP-dependent RNA helicase DBP8, putative	249.7	302.885	266.04	258.508	266.467	253.505	220.274	219.629	217.359	235.316	226.991	226.667	124.839	136.382	135.674	138.059	145.117	145.581	68.553	65.5986	59.7924	64.9942	65.9954	69.0758
PF3D7_1241800	DBP9	ATP-dependent RNA helicase DBP9, putative	519.131	535.474	511.604	508.284	497.089	484.941	407.038	430.776	425.886	415.078	392.392	407.269	281.555	281.218	282.39	283.021	292.12	274.391	162.2	145.429	155.79	144.604	137.262	144.919
PF3D7_0521700	DDX1	ATP-dependent RNA helicase DDX1, putative	39.0868	40.1265	39.7163	40.3945	38.3185	33.1728	50.4393	50.0162	52.5046	43.4653	41.2194	43.9778	34.7147	37.5913	37.8023	38.2665	37.5887	41.165	29.0285	26.8885	31.0842	31.1094	30.728	30.7074
PF3D7_1445900	DDX17	ATP-dependent RNA helicase DDX17	491.001	502.81	514.714	474.616	466.13	493.788	510.348	511.313	511.949	551.017	522.415	533.859	345.097	349.121	350.69	343.413	344.648	351.823	194.563	206.465	207.187	194.705	214.204	200.458
PF3D7_0518500	DDX23	ATP-dependent RNA helicase DDX23, putative	224.326	226.772	231.262	222.917	219.598	229.018	262.209	269.716	267.901	272.499	260.263	253.535	273.866	259.851	251.799	243.473	241.532	246.187	282.454	290.874	276.059	247.429	262.151	269.1
PF3D7_0504200	DDX27	ATP-dependent RNA helicase DDX27, putative	23.4904	26.2075	34.6567	23.5976	26.6213	28.3842	7.53156	8.82985	5.68745	10.5054	10.6005	15.1988	62.2643	63.0886	70.6918	66.37	64.3438	73.9956	66.9511	67.6805	68.071	62.5233	61.6315	67.5973
PF3D7_0527900	DDX41	ATP-dependent RNA helicase DDX41, putative	308.619	301.131	291.738	291.836	297.72	306.132	251.692	245.729	247.585	266.109	267.38	243.616	184.719	186.248	194.659	187.839	193.23	185.462	125.649	124.55	126.589	120.522	117.003	127.417
PF3D7_0321600	DDX42	ATP-dependent RNA helicase DDX42, putative	52.3186	61.3294	64.863	61.6736	65.6769	68.8422	107.445	119.55	115.099	118.143	119.71	131.264	197.921	207.171	202.9	198.153	191.876	205.832	241.781	222.772	229.851	232.711	227.17	236.46
PF3D7_0218400	DDX47	ATP-dependent RNA helicase DDX47, putative	321.008	290.473	303.949	292.792	285.859	294.852	370.781	365.118	355.661	367.682	343.183	362.164	187.026	182.054	189.17	182.669	178.037	176.077	78.6401	89.4049	89.4838	86.3341	89.6073	85.515
PF3D7_0405000	DDX51	ATP-dependent RNA helicase DDX51, putative	117.226	135.637	115.804	120.568	126.056	127.177	129.033	133.517	134.925	154.871	148.447	154.99	98.6102	103.266	102.588	108.151	96.52	113.063	68.9923	74.1725	73.5484	66.3502	81.2224	72.4439
PF3D7_1419100	DDX55	ATP-dependent RNA helicase DDX55	285.031	289.447	299.246	276.359	285.792	284.27	217.214	239.579	220.679	204.553	223.114	222.276	150.087	136.004	144.568	146.37	156.474	147.497	90.055	84.892	83.8348	80.0434	80.0694	90.1866
PF3D7_0320800	DOZI	ATP-dependent RNA helicase DDX6	57.2041	48.5152	52.9849	60.0159	46.6712	61.338	96.164	93.6677	97.2951	113.432	112.604	113.194	365.248	365.689	379.211	390.012	380.733	374.939	443.712	449.007	451.273	438.46	464.461	458.933
PF3D7_0903400	DDX60	ATP-dependent RNA helicase DDX60, putative	609.944	674.584	642.175	615.027	605.119	581.732	516.234	537.136	509.429	482.548	497.693	497.867	322.868	315.576	328.382	346.648	334.901	349.632	231.593	218.185	229.653	227.703	228.394	234.479
PF3D7_1302700	N/A	ATP-dependent RNA helicase DHR1, putative	287.161	317.84	306.452	280.184	303.748	293.031	270.559	278.333	269.522	281.479	285.455	283.458	156.307	154.452	150.865	154.38	153.956	160.698	47.0997	45.0846	45.1149	47.737	45.3607	48.8249
PF3D7_0821300	DHX36	ATP-dependent RNA helicase DHX36, putative	188.803	195.897	186.613	184.918	185.489	184.495	181.519	183.929	178.367	174.81	176.299	170.905	77.235	73.0022	85.3597	82.9386	81.5693	83.551	43.6499	44.4061	46.6584	44.9472	48.8841	46.25
PF3D7_0310500	DHX57	ATP-dependent RNA helicase DHX57, putative	70.4825	80.7538	75.5563	75.717	80.0496	76.6979	162.146	165.598	153.966	173.103	173.807	169.072	232.696	224.6	227.041	227.625	225.771	227.6	224.265	222.965	210.638	207.23	214.464	224.745
PF3D7_1251500	DRS1	ATP-dependent RNA helicase DRS1, putative	382.41	379.747	406.06	379.759	368.901	418.974	472.288	492.517	475.469	481.272	470.226	481.207	214.908	232.056	228.39	228.589	223.486	225.333	74.5605	75.7263	70.7603	82.6106	78.8414	75.7554
PF3D7_0630900	HAS1	ATP-dependent RNA helicase HAS1	259.091	277.621	272.944	271.714	273.084	256.786	243.02	242.671	253.442	239.237	258.371	267.018	157.864	163.007	149.541	158.225	162.268	167.053	49.4585	52.3765	55.7505	54.1754	61.2481	65.5123
PF3D7_1445200	MAK5	ATP-dependent RNA helicase MAK5, putative	284.495	311.491	276.179	291.288	288.334	282.836	292.342	295.094	281.069	294.912	301.061	303.222	105.945	119.89	117.47	112.134	121.932	121.786	64.6701	56.2968	60.7619	56.6855	59.4765	58.3145
PF3D7_0602100	MTR4	ATP-dependent RNA helicase MTR4	252.845	280.987	247.858	262.352	265.392	245.984	337.257	334.756	339.516	318.89	313.247	327.259	160.094	164.562	158.028	159.505	163.549	164.48	51.0467	50.0444	50.1071	55.2653	53.4131	59.1949
PF3D7_1021500	ROK1	ATP-dependent RNA helicase ROK1, putative	117.683	146.551	135.133	131.288	123.563	147.944	129.46	142.697	128.742	132.401	136.059	156.155	78.2518	81.8192	77.693	74.6352	74.895	84.1567	53.3901	54.89	59.7308	58.695	55.3085	50.0169
PF3D7_0623700	SUV3	ATP-dependent RNA helicase SUV3, putative	68.3168	54.3236	63.2794	75.3447	66.7902	78.0023	37.5255	43.8995	36.7365	26.6558	32.2485	28.5251	88.1697	84.5124	83.7996	88.1737	89.7489	87.306	65.0209	66.1864	72.4195	62.9853	71.354	69.1568
PF3D7_0209800	UAP56	ATP-dependent RNA helicase UAP56	695.241	700.079	712.697	690.435	705.331	708.387	932.26	914.517	915.34	990.176	956.385	979.156	1010.25	1008.19	994.723	1068.97	1033.18	1043.05	692.702	673.786	675.901	666.647	683.728	678.809
PF3D7_1239700	FTSH1	ATP-dependent zinc metalloprotease FTSH 1	55.9613	68.5142	67.5747	65.6966	69.3806	68.8372	100.772	94.3779	104.225	119.447	117.008	113.504	437.785	445.333	441.649	373.255	388.301	378.502	609.391	608.838	599.504	552.495	557.548	544.346
PF3D7_1119600	N/A	ATP-dependent zinc metalloprotease FTSH, putative	60.8758	66.2187	65.8354	69.9306	66.2159	69.2656	90.1091	90.1709	93.6446	105.896	108.852	107.473	160.774	159.045	156.852	153.033	154.811	165.115	111.053	118.591	123.93	103.24	111.71	111.2
PF3D7_1464900	N/A	ATP-dependent zinc metalloprotease FTSH, putative	278.078	273.303	267.403	252.82	257.948	255.019	297.939	287.869	289.08	290.138	282.973	295.91	222.021	226.843	238.088	221.641	219.504	223.613	172.935	176.06	175.145	161.591	160.419	154.257
PF3D7_1414500	ABCk2	atypical protein kinase, ABC-1 family, putative	234.202	222.021	240.479	231.887	231.173	244.328	199.76	207.122	198.448	182.862	187.413	193.513	134.218	132.549	138.793	122.429	120.252	120.996	261.185	256.51	251.643	237.595	234.882	241.523
PF3D7_1430400	ATG5	autophagy protein 5, putative	93.6509	100.409	101.788	99.5826	99.2918	94.0499	45.3824	50.5906	43.5742	40.3453	45.4583	46.5437	38.5814	38.7836	38.5341	41.6595	37.5342	38.5341	38.9892	39.3464	38.8473	38.3856	34.3228	35.3838
PF3D7_0216700	ATG11	autophagy-related protein 11, putative	294.327	288.548	301.384	271.7	275.947	285.713	19.3563	24.4666	18.9199	23.2406	26.0959	33.7817	186.755	175.206	167.512	174.408	164.504	167.954	223.228	212.034	204.003	213.126	205.054	216.735
PF3D7_1470000	ATG12	autophagy-related protein 12, putative	12.3456	11.9984	9.18946	12.1552	10.7863	10.4548	12.5435	10.5519	12.2045	15.4059	19.61	17.131	100.976	105.486	102.299	117.472	130.032	121.673	66.9146	82.9212	72.5495	78.9834	82.8722	93.1994
PF3D7_1012900	ATG18	autophagy-related protein 18	186.298	188.271	187.805	171.135	168.974	190.753	226.32	235.036	223.37	228.969	232.276	224.473	227.886	233.526	235.965	249.765	233.581	244.9	175.87	173.981	179.655	170.155	172.04	179.619
PF3D7_0905700	ATG3	autophagy-related protein 3, putative	40.4253	43.3088	43.2399	39.8555	44.3644	41.5432	57.3241	51.4581	60.2865	68.935	64.278	67.8395	110.764	106.414	106.027	108.366	113.417	107.677	112.13	111.687	109.021	104.881	105.043	99.8678
PF3D7_1126100	ATG7	autophagy-related protein 7, putative	13.9273	16.5339	13.5919	16.853	14.3065	14.2453	12.846	10.8525	10.7918	12.8932	14.5761	12.9581	59.5767	53.0858	58.9298	46.9368	46.4643	52.3947	70.6386	73.3813	69.4281	63.0045	61.0963	68.0283
PF3D7_1019900	ATG8	autophagy-related protein 8	35.6478	40.7961	34.9309	30.3687	30.0054	28.5829	7.23332	7.66692	9.57152	11.5573	7.79552	12.2381	31.8493	27.9175	28.7952	26.309	30.9955	28.3657	54.404	47.4901	52.2303	46.7471	52.3713	49.6486
PF3D7_0904700	HU	bacterial histone-like protein	24.5712	16.7477	20.1602	24.5433	23.8165	27.322	12.5181	14.4795	11.3341	13.2346	10.3057	10.1824	100.934	103.579	106.327	80.707	76.5105	90.0962	286.336	273.087	290.11	286.78	294.18	277.642
PF3D7_1436200	BCP1	basal complex protein BCP1	125.21	135.389	133.921	122.526	126.201	124.835	19.9564	20.5934	20.0147	12.9002	16.5098	17.3983	31.6976	29.5903	31.1461	25.4954	25.1112	27.4124	218.905	209.031	218.835	226.896	235.347	236.387
PF3D7_0704300	BLEB	basal complex protein BLEB	119.398	128.749	128.042	129.323	136.475	131.531	31.3251	34.8685	32.0341	27.6249	32.2351	33.9324	238.525	221.702	234.858	179.876	180.129	185.191	719.251	694.018	727.448	631.762	634.766	639.27
PF3D7_0611600	BTP1	basal complex transmembrane protein 1	95.8869	114.365	116.462	122.917	120.358	129.168	48.7259	50.8206	46.9155	21.7279	27.8975	26.7899	76.4407	78.089	80.9198	49.3136	46.6974	48.7653	417.106	400.109	437.472	413.859	423.411	435.225
PF3D7_0704100	BTP2	basal complex transmembrane protein 2	84.7456	79.8932	90.8509	90.02	92.4895	99.9708	18.5878	23.5186	20.1497	17.7778	19.8692	24.0489	72.3874	73.4185	74.6996	56.1425	50.3439	54.1885	423.462	401.926	413.74	421.068	401.154	437.338
PF3D7_1248500	N/A	bax inhibitor 1, putative	541.379	586.571	534.821	509.477	514.071	513.164	478.004	477.468	472.015	506.118	507.452	514.303	645.336	655.661	655.827	669.669	693.238	663.735	572.077	578.435	570.525	564.239	582.933	562.586
PF3D7_1459800	N/A	bax inhibitor 1, putative	72.9215	77.5973	74.3512	85.2101	87.5883	94.2267	150.076	157.956	135.655	144.294	156.416	156.179	321.083	327.889	331.821	295.15	295.456	279.17	370.981	349.795	363.074	326.646	360.48	333.227
PF3D7_0505600	N/A	BCNT domain-containing protein, putative	24.5279	28.0703	25.7999	33.3118	37.4395	33.5628	77.4419	76.8691	78.6424	68.7185	70.4448	66.6449	106.082	99.9221	93.9918	95.7189	82.1711	97.3084	109.903	105.648	127.208	108.039	93.4816	117.324
PF3D7_1124100	BDCP	BEACH domain-containing protein, putative	187.208	186.133	188.35	195.62	188.929	196.472	209.59	211.766	199.089	202.338	202.883	206.243	207.882	192.033	207.256	199.4	195.478	206.846	269.252	264.75	267.299	249.742	243.008	265.321
PF3D7_0818600	PBLP	BEM46-like protein, putative	99.0944	88.7561	98.0483	86.2673	87.4105	93.1223	30.0771	29.5441	32.2918	33.6897	32.7874	31.8703	20.0701	19.831	19.1479	21.3591	24.073	18.3024	26.7067	30.0007	30.7088	27.6753	33.5556	31.4432
PF3D7_1011200	BET1	BET1-like protein, putative	49.2116	57.2687	54.0446	56.7599	66.1052	62.1587	96.3738	109.288	97.5972	97.1984	87.0582	100.764	87.0741	76.6068	91.0493	69.2969	87.3488	74.7681	80.9398	80.8615	80.2415	87.313	61.9142	80.4037
PF3D7_1138600	N/A	beta-catenin-like protein 1, putative	118.846	124.003	129.294	128.466	127.288	126.807	89.7029	96.5323	81.5809	76.2871	85.4715	91.3945	100.192	95.6512	93.1074	106.588	105.899	100.889	95.2042	90.7391	85.678	86.8207	86.6327	90.0465
PF3D7_1323000	FabZ	beta-hydroxyacyl-ACP dehydratase	104.292	75.043	87.0076	97.9536	99.1536	101.559	108.901	101.216	111.92	72.6292	84.7967	71.2879	17.9657	25.6412	23.2999	15.9586	21.9389	25.7452	12.8991	16.4	17.5574	8.46686	10.716	8.63893
PF3D7_0211400	KASIII	beta-ketoacyl-ACP synthase III	4.22114	3.99158	7.22304	7.73218	5.57299	9.04771	1.05897	1.50327	1.64856	1.91547	1.04616	2.37357	5.34584	4.96832	5.19318	4.66069	4.56001	7.11903	8.04326	6.23551	6.77671	8.46535	6.11154	9.85393
PF3D7_0617200	N/A	BFR1 domain-containing protein, putative	345.254	367.441	362.055	363.043	370.243	375.151	618.394	655.205	609.934	587.841	597.209	609.123	596.58	579.335	590.713	580.905	568.707	571.251	547.252	523.802	517.717	499.275	481.387	477.621
PF3D7_1145700	N/A	bicoid-interacting protein BIN3, putative	9.86857	8.60803	10.3041	11.1617	11.5721	12.1121	2.00395	2.48004	4.64954	2.55593	4.56861	6.24153	19.8868	20.8779	18.6765	19.0732	15.3804	21.1577	44.1204	53.8937	53.0041	50.1588	52.4347	59.9983
PF3D7_0417200	DHFR-TS	bifunctional dihydrofolate reductase-thymidylate synthase	45.6911	41.1752	48.5346	38.4679	42.7863	41.5688	25.1295	24.7834	26.3809	25.0199	25.7761	23.8116	380.019	391.164	388.911	350.25	340.467	319.905	463.819	458.416	488.63	414.726	448.848	447.823
PF3D7_1128400	FPPS/GGPPS	bifunctional farnesyl/geranylgeranyl diphosphate synthase	65.085	59.0633	51.181	66.118	66.9529	65.3099	87.3094	90.56	94.4648	117.993	112.825	113.558	247.801	233.366	240.733	230.6	234.014	216.472	202.688	193.303	196.709	188.292	182.009	178.711
PF3D7_0630700	N/A	bifunctional methylenetetrahydrofolate dehydrogenase/cyclohydrolase, putative	16.6058	14.844	12.3073	14.312	15.2944	18.5167	23.7361	26.3258	27.5883	22.665	21.5103	28.9657	25.1516	25.195	27.7812	29.5214	27.2981	25.8728	35.8143	28.7752	31.6984	32.2874	31.462	35.2481
PF3D7_1363200	PNKP	bifunctional polynucleotide phosphatase/kinase	36.6692	29.1465	34.1772	34.334	35.722	38.3102	43.11	47.527	53.9139	44.3984	49.0553	55.4859	59.6607	55.5446	62.2886	69.2551	64.7154	67.8064	38.8861	41.1169	32.8759	40.6603	34.1441	40.6502
PF3D7_1026900	HCS1	biotin--protein ligase 1	27.7997	30.772	22.9942	27.4158	34.6197	27.2006	11.9936	21.7807	23.6545	9.77212	10.4803	14.9998	10.9091	12.3386	12.7795	7.53699	7.83024	7.26383	10.2085	9.5435	11.4554	9.12415	10.771	12.649
PF3D7_1460000	HCS2	biotin--protein ligase 2	7.83853	9.6842	7.93678	9.66718	12.1227	5.80391	2.01393	3.81189	4.35449	3.54163	4.01937	4.85381	1.56893	0.792345	0.430342	1.85821	0.470038	3.13401	0.829086	2.96466	3.63341	4.78698	3.91343	3.13455
PF3D7_0520600	Ap4AH	bis(5'-nucleosyl)-tetraphosphatase [asymmetrical]	287.41	304.555	309.297	315.882	308.886	300.542	260.89	278.107	255.381	274.659	258.826	258.249	178.11	176.887	174.134	186.197	189.504	189.714	76.1125	71.1599	71.3034	69.2026	70.6996	87.2324
PF3D7_0515800	N/A	BolA-like protein, putative	19.6026	13.4519	17.0651	18.0006	18.9703	25.0178	21.1309	24.9574	27.6326	26.1183	38.8664	32.268	43.8543	37.2615	37.2242	44.0789	37.9947	43.8005	47.4448	46.1618	46.0168	48.1542	44.9373	37.0423
PF3D7_1328200	N/A	BRCA2 protein, putative	39.6122	41.6275	45.2238	44.8879	44.749	46.4471	19.6705	20.2492	20.0076	14.7129	16.5169	15.0831	95.4358	92.3322	99.323	79.943	80.1368	81.6898	208.278	203.637	200.271	181.5	185.536	191.158
PF3D7_1322300	N/A	BRCT domain-containing protein, putative	19.887	19.5821	19.2089	22.573	21.0827	24.5407	18.4136	18.8101	21.8682	19.8779	22.8118	25.1785	145.736	141.667	140.659	154.123	152.154	158.3	145.327	139.518	146.131	152.442	145.102	150.535
PF3D7_0819100	N/A	BRIX domain, putative	128.919	132.635	122.705	129.057	129.2	133.093	130.79	138.723	129.537	121.17	129.43	134.8	75.7833	66.5176	56.0004	70.0836	77.4942	90.2062	30.4009	31.6952	33.4695	30.7019	29.8863	36.543
PF3D7_1224200	N/A	BRO1 domain-containing protein, putative	22.9225	23.1811	22.8606	20.4399	21.9116	25.5091	2.44864	3.8381	3.79708	4.03696	4.26082	4.1495	7.08192	5.55445	4.56193	3.87612	2.8932	3.96529	18.2157	15.7701	14.1057	13.871	13.3154	19.3705
PF3D7_1033700	BDP1	bromodomain protein 1	176.658	187.791	209.142	190.75	188.719	201.52	233.639	219.215	214.795	232.889	220.885	219.974	219.398	213.241	219.707	202.018	187.971	215.12	182.214	182.5	185.887	164.022	173.685	173.729
PF3D7_1212900	BDP2	bromodomain protein 2, putative	837.667	831.074	853.187	749.048	738.478	732.629	408.936	415.113	402.669	425.168	416.289	408.038	741.047	736.16	761.952	775.792	747.547	775.808	581.857	574.41	570.008	659.317	656.491	665.855
PF3D7_0110500	BDP3	bromodomain protein 3, putative	74.6594	70.8399	81.9995	81.7342	77.8087	80.7051	176.456	184.198	171.342	176.386	170.898	170.988	350.348	334.024	344.175	328.569	311.546	312.723	259.682	254.549	263.244	225.416	235.888	241.285
PF3D7_1475600	BDP4	bromodomain protein 4, putative	324.301	343.133	334.104	326.774	317.16	342.08	263.545	258.682	260.297	253.113	239.407	255.144	154.523	171.342	167.669	180.568	168.584	176.636	154.507	147.037	140.233	148.544	141.404	160.925
PF3D7_1234100	BDP5	bromodomain protein 5	238.427	236.178	241.387	252.688	242.801	260.796	289.38	306.589	289.816	287.394	302.719	309.741	251.256	235.446	250.535	248.819	249.762	253.781	264.955	257.062	265.086	247.948	244.719	255.311
PF3D7_0724700	BDP6	bromodomain protein 6, putative	116.145	120.51	122.186	124.206	125.382	123.191	192.615	204.145	192.666	180.09	186.647	188.973	156.392	151.298	158.676	159.399	151.095	155.835	103.656	105.052	107.067	107.167	107.445	110.595
PF3D7_1124300	BDP7	bromodomain protein 7	299.759	345.625	308.231	318.027	309.093	308.458	357.898	347.467	344.461	359.353	351.357	360.931	395.666	384.756	404.995	397.62	400.459	395.534	341.72	345.619	338.704	343.271	339.668	351.195
PF3D7_0323600	N/A	BSD domain-containing protein, putative	30.3613	39.2901	41.0408	39.6821	36.6525	41.6065	62.79	65.2093	63.2653	64.2188	67.0252	68.4849	95.2612	91.8366	100.037	110.166	97.9512	112.406	91.2408	85.36	82.2191	99.1057	90.9716	91.2765
PF3D7_0423200	N/A	BSD-domain protein, putative	114.248	122.129	101.905	120.114	123.319	118.521	155.65	168.54	149.51	144.496	150.249	155.873	153.741	135.773	135.74	133.027	128.274	136.844	239.676	249.199	212.419	249.761	243.897	273.11
PF3D7_0914900	N/A	BSD-domain protein, putative	54.5689	56.1174	65.9232	58.7638	62.2761	57.1401	57.1844	66.7988	61.1961	59.7083	66.5476	65.0105	110.271	115.177	116.31	107.133	100.431	98.8556	143.712	141.575	138.19	136.024	138.359	142.419
PF3D7_1238700	N/A	BTB/POZ domain-containing protein, putative	19.7275	18.6366	21.0202	22.4241	22.4766	25.0259	8.521	11.9617	9.87983	12.4159	14.7315	14.6837	84.7365	80.5212	78.3167	77.1275	84.422	89.9033	77.6119	70.0871	63.7529	72.8338	66.3761	80.8531
PF3D7_1415400	N/A	Btz domain-containing protein, putative	42.2597	36.5094	40.8501	49.5602	46.3117	54.9769	143.537	153.788	140.484	158.545	168.31	167.256	427.679	436.454	451.303	434.131	424.894	431.488	362.34	353.312	345.982	322.826	326.525	336.623
PF3D7_0803900	N/A	C/D small nucleolar RNA	58.6414	33.8875	39.1344	48.338	47.8192	69.0192	26.4806	29.2375	34.3535	44.9048	47.5647	59.0348	18.5665	23.4412	21.2192	20.1573	11.5882	12.3625	20.4402	4.87269	8.43082	0	19.2962	11.0398
PF3D7_1421150	N/A	C/D small nucleolar RNA	2123.29	2064.26	2140.57	2537.48	2275.31	2896.34	2662.73	2151.89	1348.78	2180.95	2763.17	3569.29	1209.52	1044.76	916.413	1237.48	1437.72	1229.61	1196.64	1067.09	936.019	1298.48	941.112	1186.67
PF3D7_1110100	C2DMA	C2 domain-containing membrane protein	65.7904	71.239	71.6563	71.3767	67.3216	80.3427	73.1506	77.7358	70.3166	74.1285	65.0635	65.6988	55.3668	58.9031	53.5597	46.7663	47.1148	41.4741	144.494	149.2	155.226	147.258	140.569	143.826
PF3D7_0208100	N/A	C2 domain-containing protein 5, putative	33.299	33.1736	34.2279	35.7102	39.781	42.5799	17.5886	21.2655	19.3486	14.9062	19.5681	21.5673	212.664	209.112	216.448	201.44	192.607	203.907	372.217	359.578	370.307	365.713	363.596	365.834
PF3D7_1468400	CZIF1	C3H1-type zinc finger protein CZIF1	140.939	151.246	160.066	138.229	149.777	129.189	11.8086	9.22414	11.9455	11.5838	13.2987	11.6551	18.9244	16.4265	17.4828	16.3433	14.5676	13.7821	87.8506	77.8792	75.9077	79.4561	86.376	90.0209
PF3D7_0818100	CZIF2	C3H1-type zinc finger protein CZIF2	248.708	258.3	273.388	235.396	245.371	236.896	8.45238	7.99915	7.4016	11.9125	10.7794	14.3006	9.95611	10.9989	11.3786	11.2303	7.98953	9.11523	27.5587	27.4358	29.2247	39.5893	45.3808	41.0172
PF3D7_0804000	N/A	cactin homolog, putative	297.335	301.868	309.969	296.818	309.739	302.024	322.294	319.298	299.092	318	315.378	324.03	261.529	255.705	266.873	251.253	254.497	255.83	223.162	220.75	217.153	189.041	189.253	190.518
PF3D7_1451700	CNB	calcineurin subunit B	42.7664	50.2195	48.2988	57.31	58.6661	53.4984	9.87263	12.6725	11.9245	7.35518	7.23599	11.9791	52.6712	50.729	54.5588	45.6091	42.4291	46.5671	172.593	170.473	177.104	171.847	164.819	185.415
PF3D7_0715300	N/A	calcium/calmodulin-dependent protein kinase, putative	11.5595	10.8744	14.3705	14.3543	13.3199	16.2985	5.11877	7.16114	7.0737	5.47929	7.46209	8.68941	39.3224	42.817	36.7371	31.5412	34.1264	33.9752	112.83	114.448	115.071	108.417	103.986	105.848
PF3D7_1104900	N/A	calcium/calmodulin-dependent protein kinase, putative	142.857	149.657	156.496	141.719	149.656	143.788	9.96063	13.3633	12.6621	14.9565	19.7764	20.4467	14.8237	15.3037	13.1374	18.0006	17.9967	19.1884	81.3391	82.6678	81.5408	88.8161	76.3532	82.1738
PF3D7_0605400	N/A	calcium-binding protein, putative	18.1255	18.4841	31.3075	23.9005	24.5928	24.9143	3.08941	4.17679	8.58839	3.99154	9.11656	9.57321	40.8463	62.1192	51.7748	41.0476	41.7177	45.7412	103.018	110.123	96.1114	99.3831	138.161	123.204
PF3D7_1137700	N/A	calcium-binding protein, putative	4.86505	2.35795	2.12687	5.05953	6.6364	8.22638	1.81895	2.21324	1.26414	0.587522	2.33371	4.03942	2.18627	2.30024	2.99836	3.88407	3.00203	1.63769	4.57311	6.69406	6.45294	6.58278	4.77162	5.97991
PF3D7_0217500	CDPK1	calcium-dependent protein kinase 1	2160.24	895.393	6499.8	8406.02	6197.57	1544.26	7142.97	6607.37	10233	1385.83	2567.72	756.138	1665.02	7294.31	2116.22	815.387	473.265	1015.81	805.775	3789.49	6279	2674.06	5020.99	3184.63
PF3D7_0610600	CDPK2	calcium-dependent protein kinase 2	25.9664	21.3439	27.0503	23.5107	23.1627	27.9207	28.4464	29.0257	28.5794	30.8669	35.1179	40.8005	160.728	153.139	154.675	156.584	172.641	181.165	123.162	106.189	116.203	104.118	107.114	114.592
PF3D7_0310100	CDPK3	calcium-dependent protein kinase 3	9.33278	8.17678	7.48008	11.7532	8.96945	9.22138	3.61396	4.95336	4.48633	4.97786	7.83446	7.02812	6.99	5.84673	8.86745	6.31259	5.49711	6.10874	8.65732	14.2173	8.92708	9.2605	6.42928	6.85793
PF3D7_0717500	CDPK4	calcium-dependent protein kinase 4	292.667	299.502	296.974	279.889	292.411	279.106	137.16	155.75	155.807	160.981	156.472	152.709	152.934	147.65	143.304	134.962	132.932	145.808	389.683	403.19	381.596	396.748	382.736	403.251
PF3D7_1337800	CDPK5	calcium-dependent protein kinase 5	119.795	121.839	144.512	99.9941	94.8906	107.88	16.8965	18.2848	15.2963	14.1186	18.9355	17.1566	1.95729	3.64174	3.39072	3.84329	2.6233	4.5271	8.50583	7.29968	9.1217	9.09845	9.50728	7.79149
PF3D7_1122800	CDPK6	calcium-dependent protein kinase 6	120.589	108.634	125.138	111.869	104.006	107.449	115.516	121.678	108.454	90.7308	92.8718	89.3792	62.6552	64.6881	67.8645	59.3947	60.0507	59.1386	58.7877	59.6535	57.533	50.7924	59.5667	56.6915
PF3D7_1123100	CDPK7	calcium-dependent protein kinase 7	429.2	412.014	447.503	439.91	414.009	467.223	456.058	467.411	446.293	426.194	441.073	438.956	341.484	338.661	345.23	327.468	332.749	341.48	532.987	515.463	509.603	519.776	506.946	507.544
PF3D7_1423600	N/A	calcium-dependent protein kinase, putative	13.5415	14.0433	17.0293	17.0719	17.0242	17.7052	51.1452	51.1555	46.6973	67.9133	61.6621	67.8692	91.8586	87.1164	91.8333	97.3724	95.9763	101.167	37.0462	36.8419	37.6217	36.5706	40.1128	35.8946
PF3D7_0106300	ATP6	calcium-transporting ATPase	459.612	485.979	470.457	450.415	453.19	430.03	434.603	424.76	416.353	417.483	386.104	405.385	535.386	542.089	561.009	506.866	495.657	501.596	752.37	740.861	740.73	730.672	769.311	756.04
PF3D7_1238100	N/A	calcyclin binding protein, putative	105.754	119.971	120.414	118.662	119.27	122.08	288.309	290.847	305.132	357.643	340.3	374.367	777.881	775.498	798.911	811.06	819.844	800.294	408.803	421.772	425.654	447.426	426.399	439.439
PF3D7_0933200	N/A	calcyclin-binding protein, putative	16.6495	15.6347	15.8653	21.2295	16.668	21.4679	11.4864	10.327	12.2937	11.9034	11.6055	15.8835	82.1461	85.1573	87.3938	88.2306	89.8755	79.6321	83.7862	85.4956	80.6372	79.0513	72.9451	71.9744
PF3D7_1434200	CAM	calmodulin	127.549	131.109	132.099	136.666	145.732	138.951	147.028	141.385	146.434	161.011	151.183	158.061	308.982	305.644	309.923	292.421	290.27	291.581	514.119	511.813	500.138	492.712	510.949	511.452
PF3D7_0714400	N/A	calmodulin, putative	17.008	18.0686	17.6561	22.1546	23.1154	22.6762	20.623	30.5545	22.0032	20.1523	28.9959	29.9252	50.2594	44.3179	51.0123	58.1089	56.7634	52.1896	34.2527	31.6149	41.2972	32.6678	31.4652	37.7117
PF3D7_1030800	N/A	calmodulin, putative	43.3746	32.4047	45.4674	45.6303	45.6012	40.1058	15.0777	13.1427	13.8982	10.7656	9.44331	13.0534	18.9175	16.5083	18.5044	16.3099	14.3771	13.8928	75.1593	67.0247	76.5537	72.5957	73.9021	67.8881
PF3D7_1418300	N/A	calmodulin, putative	19.6061	24.1377	15.8848	21.0409	24.5776	20.4575	52.5759	51.7603	46.3488	52.124	49.1199	58.6796	117.268	104.327	87.8783	92.5933	113.402	111.688	86.9398	83.1094	89.9858	87.8006	74.9776	81.2032
PF3D7_0414200	PLC3	calmodulin-like protein	15.1674	15.2824	15.5923	21.9417	23.049	23.2105	4.82952	7.76995	8.45826	2.66924	4.19283	6.40184	46.2774	46.4571	49.8449	37.2975	37.0277	40.8093	116.011	111.381	105.48	101.14	104.169	115.169
PF3D7_1362400	Pcalp	calpain	158.607	144.969	165.359	166.535	153.504	169.422	153.706	163.067	160.142	157.153	155.637	151.823	122.53	118.268	121.809	117.255	118.04	117.835	153.517	150.971	149.04	144.098	144.51	153.397
PF3D7_1447800	N/A	calponin homology domain-containing protein, putative	47.8879	41.7986	43.0407	48.5372	45.771	54.3452	103.008	110.87	97.5574	98.4285	104.393	105.503	120.158	109.407	114.24	119.762	119.841	125.495	105.813	96.4781	99.7164	110.638	103.506	109.336
PF3D7_0934800	PKAc	cAMP-dependent protein kinase catalytic subunit	177.888	162.071	187.624	167.375	173.362	172.59	43.4918	40.9967	43.406	34.9854	35.8115	31.6329	61.8326	67.8512	71.7159	49.9903	48.482	45.7144	435.877	447.465	448.553	459.33	487.996	475.922
PF3D7_1223100	PKAr	cAMP-dependent protein kinase regulatory subunit	508.669	552.09	568.4	490.153	511.9	467.142	46.3605	42.9586	50.3814	41.7973	38.6811	38.6987	228.01	231.756	235.459	171.192	161.93	156.293	991.527	994.057	978.327	1084.39	1110.38	1094.59
PF3D7_1308200	cpsSII	carbamoyl phosphate synthetase	669.553	739.221	697.33	694.805	680.18	643.865	649.849	640.666	634.037	663.359	685.681	690.799	627.361	617.255	639.029	664.818	656.386	652.888	304.165	295.252	310.662	310.341	301.05	302.729
PF3D7_1140000	CA	carbonic anhydrase	17.9294	19.2858	19.6474	15.7385	23.089	21.7496	6.61338	8.34502	7.57863	3.43363	6.46744	6.58812	0.412166	2.47182	0.989215	1.58652	1.54352	1.44081	8.16768	7.78831	10.5277	7.61156	10.9233	10.5874
PF3D7_1136500	CK1	casein kinase 1	831.115	860.989	869.641	817.379	841.104	824.281	601.214	601.902	571.141	624.309	592.185	627.113	715.413	720.313	723.833	711.337	740.323	707.817	897.236	894.403	877.888	916.756	944.694	955.331
PF3D7_1108400	CK2alpha	casein kinase 2, alpha subunit	520.533	580.446	560.507	559.793	559.235	538.366	504.451	496.709	524.977	544.343	520.299	526.831	788.087	752.154	759.271	730.474	704.576	729.175	648.417	641.084	650.441	604.028	639.236	613.985
PF3D7_1103700	CK2beta1	casein kinase II beta chain	200.265	215.445	194.88	174.024	205.501	182.516	168.262	174.353	169.084	188.307	194.926	177.713	288.473	286.461	281.852	265.107	257.991	278.562	272.042	273.234	277.33	247.477	269.766	260.598
PF3D7_1342400	CK2beta2	casein kinase II beta chain	275.899	307.473	282.019	284.642	284.186	279.547	294.287	294.138	290.079	330.501	304.501	291.487	337.663	347.899	371.86	355.503	356.881	349.866	354.296	352.469	357.538	330.814	341.197	330.884
PF3D7_0715900	CDF	cation diffusion facilitator family protein, putative	28.2205	25.8487	25.9089	27.0776	32.7799	29.7649	14.3834	14.8907	18.0927	14.2542	11.4904	18.8459	287.387	278.919	272.105	252.081	248.714	244.073	418.162	422.124	403.488	368.089	374.331	367.739
PF3D7_0727800	N/A	cation transporting ATPase, putative	52.0552	54.3507	57.7621	61.8768	60.0206	56.7292	181.638	182.713	171.99	185.297	183.297	180.936	289.175	282.49	288.371	279.195	266.964	290.619	329.352	323.098	329.42	302.1	295.7	309.903
PF3D7_0504000	ATPase3	cation transporting P-ATPase	20.3493	20.8418	22.7482	22.1891	21.3591	24.606	48.5884	48.6727	48.9747	59.9747	66.517	65.7315	316.855	312.114	314.01	301.66	284.608	296.372	298.2	296.915	299.577	260.27	268.576	273.434
PF3D7_0603500	CAX	cation/H+ antiporter	22.8846	20.8179	24.0109	26.9975	25.9194	32.2621	21.268	18.0454	16.293	19.0691	23.3821	21.5639	85.6997	93.2688	83.0957	89.1178	73.9435	77.7198	193.376	199.994	206.173	192.531	198.265	183.938
PF3D7_0516100	ATPase1	cation-transporting ATPase 1	16.7321	13.5214	16.3538	18.0358	18.4708	20.4092	12.0246	15.2539	14.8292	10.3297	13.7208	13.8738	54.378	53.7724	50.5379	53.3869	54.5853	57.9456	46.0756	41.778	47.6161	40.9865	40.9083	39.9341
PF3D7_1308100	N/A	CCAAT-binding transcription factor, putative	26.0757	27.4582	27.1585	34.0059	35.0848	34.3998	17.0301	17.252	15.1697	16.0891	11.4172	9.71195	122.768	101.494	108.172	98.3963	103.286	91.3748	97.7573	102.221	99.4287	73.7271	102.354	93.3585
PF3D7_1134600	ZNF4	CCCH-type zinc finger protein ZNF4	28.3648	24.587	28.8601	34.1528	31.8593	41.1796	83.0838	90.1132	85.2275	110.074	117.087	122.19	48.54	49.8767	51.7347	72.7985	66.1689	65.7769	30.3389	26.98	31.5577	41.9563	45.1995	44.6993
PF3D7_0519500	CCR4-1	CCR4 domain-containing protein 1, putative	41.4725	34.7507	40.1046	44.5618	42.8947	52.7811	102.267	112.072	106.304	133.149	139.558	142.476	258.783	240.948	251.089	251.715	250.037	259.195	191.809	189.624	184.112	166.295	172.041	173.178
PF3D7_1363500	CCR4-2	CCR4 domain-containing protein 2, putative	22.4659	14.8372	22.7671	23.7959	21.4628	27.1731	23.83	26.6384	25.1251	25.4068	32.14	34.8201	64.1543	54.6114	58.8426	55.9186	59.2996	61.2846	101.29	90.7547	105.556	101.339	92.7894	115.977
PF3D7_0107200	CCR4-3	CCR4 domain-containing protein 3, putative	5.06735	4.82309	4.37632	4.95508	5.34753	4.89452	3.57821	3.1528	2.88126	4.74263	4.8758	4.72827	45.5046	44.782	49.2377	45.4928	47.6887	46.6584	24.115	24.8839	24.6307	26.5342	27.8364	26.4196
PF3D7_0319200	CCR4-4	CCR4 domain-containing protein 4, putative	155.072	173.13	164.924	175.53	178.442	182.685	169.808	174.446	171.028	159.806	182.83	186.871	188.02	183.52	178.189	205.375	187.794	210.748	150.026	138.362	142.617	143.743	146.771	150.025
PF3D7_0811300	CAF1	CCR4-associated factor 1	1848.37	1756.49	1851.4	1790.55	1707.88	1876.65	1171.12	1159.07	1166.18	1128.5	1166.55	1161.62	827.493	810.918	838.708	832.689	831.267	837.562	970.366	986.906	992.679	1078.41	1074.68	1095.83
PF3D7_1434000	CAF16	CCR4-associated factor 16, putative	0.790233	0.684986	0	0.199035	0.253156	0.998137	0.981324	0.619136	0.159135	0.123266	0.293776	1.30081	0	0.144781	0.314538	0.135817	0	1.37439	0.151495	0.240764	0.468646	0.368295	0	0.327292
PF3D7_1128600	NOT2	CCR4-NOT transcription complex subunit 2, putative	19.1162	18.3014	17.8836	17.9656	17.458	20.0913	3.425	8.60635	6.4351	8.27804	10.9251	15.2853	10.9305	11.6048	11.0158	10.3959	11.2877	12.4057	8.75165	7.21508	7.44509	7.97847	11.8764	16.0712
PF3D7_1235300	NOT4	CCR4-NOT transcription complex subunit 4, putative	948.583	891.637	914.196	941.447	883.713	982.387	553.045	589.334	545.283	498.368	541.515	561.487	395.085	375.316	374.709	359.205	352.122	366.422	434.703	413.923	412.153	407.833	377.601	393.479
PF3D7_1006100	NOT5	CCR4-NOT transcription complex subunit 5, putative	16.3131	16.3401	16.1205	19.859	18.5523	25.0693	14.9683	13.9527	14.8924	11.1963	12.6345	15.1354	10.5737	12.1544	13.9602	10.2803	12.4111	12.6098	15.4283	14.5792	9.88943	11.6577	15.4506	12.049
PF3D7_1417200	NOT1	CCR4-NOT transcription complex subunit NOT1, putative	485.959	504.323	505.97	486.148	470.392	468.385	425.106	439.663	416.984	396.315	403.657	400.324	317.526	298.821	317.161	308.756	309.912	321.898	304.585	291.282	295.045	287.09	283.436	297.545
PF3D7_1103800	NOT1-G	CCR4-NOT transcription complex subunit NOT1-G, putative	66.5094	60.491	67.2729	70.2447	67.819	72.027	34.7919	36.463	36.0151	56.0976	62.9182	62.6927	278.862	278.736	287.016	303.057	293.469	305.418	275.734	269.521	286.472	317.136	304.769	332.378
PF3D7_0417800	CRK1	cdc2-related protein kinase 1	30.1274	31.1801	32.7207	33.0494	36.4537	43.8876	102.113	103.053	104.682	124.053	122.616	125.168	198.273	209.481	206.407	202.428	183.551	194.378	203.578	209.423	217.06	206.263	204.42	215.733
PF3D7_0415300	CRK3	cdc2-related protein kinase 3	340.184	346.231	352.63	349.385	342.156	331.175	334.8	357.997	321.706	353.389	334.31	352.003	260.272	253.089	262.972	267.563	264.964	270.727	150.28	151.672	150.935	148.023	142.567	140.838
PF3D7_0317200	CRK4	cdc2-related protein kinase 4	167.652	156.23	173.185	172.704	174.425	168.542	48.0123	46.2709	45.5861	40.0453	40.8921	40.5871	546.296	543.984	540.927	461.926	453.034	452.717	1227.06	1200.08	1221.73	1257.43	1255.16	1275.45
PF3D7_0615500	CRK5	cdc2-related protein kinase 5	44.8917	45.2146	52.1351	46.6561	52.4496	54.9729	16.8416	16.8581	18.6712	14.8288	17.2343	16.8605	117.174	123.999	126.441	108.118	99.9212	101.948	411.37	395.005	395.187	390.092	395.003	390.329
PF3D7_0520700	N/A	CDC73 domain-containing protein, putative	43.3397	47.1913	47.3601	45.8874	43.388	50.3703	53.903	58.1655	62.7096	55.5857	52.14	57.6499	53.2251	51.7598	58.3804	56.2106	54.1701	62.2329	43.3125	40.286	41.013	40.3042	37.9109	45.457
PF3D7_0302700	N/A	CDGSH iron-sulfur domain-containing protein, putative	15.066	14.7842	14.4467	18.7585	14.0241	17.2344	15.0615	11.3585	15.5704	22.8801	27.6875	25.5233	81.1809	62.7054	59.5147	61.1679	61.0498	63.6125	81.5259	76.7345	86.3139	87.7041	78.6095	97.0128
PF3D7_0416700	N/A	CDGSH iron-sulfur domain-containing protein, putative	34.0243	27.6103	35.4281	40.5996	35.4054	38.0991	48.7445	59.9323	50.9263	56.9127	60.4633	55.8993	70.0338	69.6762	75.6857	82.9466	84.1358	78.9012	118.798	129.101	116.775	116.962	119.137	114.534
PF3D7_0512300	MAT1	CDK-activating kinase assembly factor MAT1	48.0104	51.789	56.6945	55.8369	55.0458	51.0666	73.0782	66.124	74.9031	71.7891	66.6337	73.2069	48.4998	47.1597	51.2273	50.0302	41.7447	41.6039	43.2751	44.5498	50.4845	36.4292	38.902	40.0482
PF3D7_1315600	PIS	CDP-diacylglycerol--inositol 3-phosphatidyltransferase	32.9954	29.3226	28.6531	31.719	27.6259	32.3779	17.7392	24.4095	19.5894	19.357	22.3824	22.1898	64.5531	74.1802	66.1369	64.4358	52.235	53.1947	125.502	140.58	134.818	118.856	138.082	131.104
PF3D7_1343300	N/A	CDT1-like protein, putative	61.1225	58.8817	68.8028	66.8741	68.2868	75.7658	70.8871	73.5376	64.7655	81.4958	87.8551	84.4345	392.326	378.025	382.757	383.246	373.824	376.63	473.998	463.583	455.629	455.787	436.323	449.131
PF3D7_1220300	N/A	cell cycle associated protein, putative	25.8061	20.8514	24.0292	27.6288	26.5085	28.7494	9.42171	9.57257	8.40066	6.83963	8.82955	8.4754	92.129	88.4796	90.8995	78.0818	73.5695	78.6437	219.956	208.32	212.935	205.029	202.273	219.029
PF3D7_0529500	N/A	cell cycle regulator protein, putative	41.2797	40.7656	48.3709	41.0026	42.4665	42.1037	125.628	113.121	122.077	107.137	110.377	110.206	101.919	91.6083	100.898	102.191	99.2518	91.6814	82.1836	88.3334	78.9211	75.51	78.1454	75.7722
PF3D7_0503200	CDC6	cell division control protein 6, putative	37.1713	32.1099	36.2456	42.8543	41.1258	44.6516	18.3212	20.2661	21.9162	21.3399	23.15	26.8378	155.371	155.303	164.35	145.357	149.939	158.513	247.356	245.767	252.866	240.84	231.016	253.229
PF3D7_0719500	CDC50A	cell division control protein CDC50A	57.8781	46.1879	59.8477	56.7332	58.1131	64.6397	35.6777	38.5741	28.4572	21.8866	22.1688	24.9713	96.5691	92.7281	91.3515	76.996	74.0709	74.2262	212.885	227.333	210.504	191.041	198.976	194.055
PF3D7_1133300	CDC50B	cell division control protein CDC50B	39.8555	44.1511	41.2746	39.0928	43.4592	48.7264	8.71578	11.6656	8.11684	5.72426	5.47936	5.40155	26.5389	24.4688	27.6568	19.5417	18.9617	19.3566	163.77	149.015	158.526	139.628	147.201	151.989
PF3D7_1029400	CDC50C	cell division control protein CDC50C	64.0108	68.6963	66.5019	67.2113	63.9156	84.7015	124.912	127.767	121.76	117.397	111.36	121.914	136.236	131.492	150.995	122.493	126.372	124.663	140.351	138.037	136.837	115.973	120.26	127.163
PF3D7_1026400	CDC20	cell division cycle protein 20 homolog, putative	24.4451	21.4646	25.0977	20.7098	22.4764	23.2575	7.22769	5.59648	5.62592	6.33867	9.79582	8.93149	13.6364	15.8208	17.6908	10.367	11.3175	9.93868	20.4495	25.0517	25.1032	19.6786	19.42	20.9064
PF3D7_0619400	N/A	cell division cycle protein 48 homologue, putative	220.746	230.957	227.851	237.426	234.496	237.987	529.191	533.737	526.175	548.601	522.131	520.731	870.035	881.431	916.673	869.064	859.172	829.145	1121.81	1160.62	1103.9	1112.96	1187.58	1106.66
PF3D7_1216600	CelTOS	cell traversal protein for ookinetes and sporozoites	14.5171	10.9423	9.26681	15.2615	15.3674	18.7351	2.09015	1.97808	3.05052	4.72586	6.10081	6.42283	0	0	0	0.867842	0	2.92736	1.93604	1.92304	0.499092	7.64833	2.28462	5.75117
PF3D7_0702900	N/A	centrin, putative	47.3384	43.1127	58.8086	47.8831	46.9513	50.3455	63.802	69.5789	66.0437	65.0988	66.3111	70.5	73.6404	75.0738	70.3944	70.6857	68.6556	77.5019	64.4703	58.6143	67.078	64.4225	61.9588	61.3283
PF3D7_0107000	CEN1	centrin-1	46.1285	46.2758	48.5534	52.7937	56.5093	53.1372	16.0393	19.9498	15.9031	18.8808	21.4016	17.5611	236.695	237.99	251.32	208.033	215.462	212.657	410.185	443.1	420.34	427.908	415.146	409.767
PF3D7_1446600	CEN2	centrin-2	108.659	108.054	109.49	98.93	102.583	102.813	27.8132	29.3301	27.5257	21.3214	17.414	22.5231	202.363	192.887	193.324	184.507	175.769	168.28	478.3	484.065	468.611	438.414	447.084	461.006
PF3D7_1027700	CEN3	centrin-3	37.2796	29.4304	40.4918	43.4076	45.2911	48.2455	25.9721	20.4297	23.9576	19.9557	15.9038	21.0956	160.579	166.909	153.574	122.543	122.927	113.141	354.921	345.089	298.325	278.942	309.84	277.923
PF3D7_1105500	CEN4	centrin-4	28.1839	30.068	26.7289	36.5853	32.6429	34.686	14.5082	14.8627	17.1723	13.7526	11.5522	11.2469	87.4601	88.5768	81.6906	88.433	85.927	86.0958	155.443	147.849	152.858	150.72	144.913	152.497
PF3D7_0504700	CEP120	centrosomal protein CEP120, putative	24.0576	18.3153	22.9821	26.55	27.0381	34.931	28.2488	31.0226	23.1476	32.3624	36.956	41.8802	44.1221	39.2404	42.2032	42.0607	47.8233	40.8434	51.0119	42.0417	41.1875	45.0136	41.1268	45.7794
PF3D7_0626500	CEP135	centrosomal protein CEP135, putative	14.4991	6.90012	9.63224	12.9504	12.6466	24.0079	3.42957	5.82313	4.12206	3.26897	9.4215	10.9398	4.10195	3.48239	4.84968	5.19332	4.55543	5.50965	3.64387	5.12283	5.29891	6.70067	6.35065	9.78989
PF3D7_1307800	CEP170	centrosomal protein CEP170, putative	113.558	123.758	107.017	112.168	127.449	120.17	159.736	157.043	159.309	171.033	171.793	182.024	210.28	221.086	227.414	222.766	224.866	215.913	141.92	127.325	131.075	131.069	134.805	128.577
PF3D7_1347800	CEP72	centrosomal protein CEP72, putative	12.2823	12.6852	10.6247	9.47804	10.3809	9.90233	1.73076	4.50438	3.99949	1.95664	1.943	2.34637	1.2135	1.91513	1.66425	1.97621	1.59054	3.33302	6.4126	4.93638	5.9925	5.84606	5.297	3.24701
PF3D7_0508200	N/A	ceramide synthase CERS1, putative	16.7911	17.7995	19.3256	20.4185	20.7628	22.6271	6.28643	7.54142	8.35645	8.54156	6.36153	7.49015	25.2042	21.0055	21.7104	19.3372	21.2022	19.345	52.8163	47.7042	49.4725	50.9415	48.4669	46.6876
PF3D7_0508400	N/A	CFA20 domain-containing protein, putative	14.7088	23.8439	16.8274	21.4584	19.3378	24.7313	19.9262	24.2456	26.6197	22.8842	23.861	25.3843	14.6362	12.3193	8.51575	13.7891	13.4536	9.08103	26.6601	23.28	24.7719	22.079	26.5509	28.1656
PF3D7_0923700	N/A	CFAP298 domain-containing protein, putative	10.3096	7.61259	8.40905	8.22279	13.211	17.1818	2.37086	7.85305	9.91923	4.28843	9.3688	14.0565	4.65441	2.51848	2.05177	5.11883	5.97608	3.3205	6.36854	4.01359	5.43475	8.54202	7.46333	9.726
PF3D7_0709100	N/A	Cg1 protein	53.0074	49.4091	50.3197	59.7691	59.0926	57.5735	26.4253	27.3227	23.3318	20.4791	24.0376	26.5721	246.432	257.134	253.706	211.879	210.399	216.446	444.485	426.75	449.446	386.324	400.957	399.389
PF3D7_1232500	N/A	CG2-related protein, putative	223.072	245.582	250.001	204.27	223.057	215.822	16.6088	20.1996	20.4236	18.2704	19.8674	26.266	63.8248	63.5023	63.2707	47.0694	47.8033	47.1169	363.134	354.621	339.279	334.135	340.401	355.701
PF3D7_0709400	N/A	Cg7 protein	27.6913	23.3075	29.064	30.0968	28.2524	31.3649	15.8232	17.333	18.8506	14.4139	18.1272	18.6475	186.243	175.915	175.274	160.677	160.298	167.779	297.17	290.383	304.109	300.69	275.527	277.561
PF3D7_1436600	PKG	cGMP-dependent protein kinase	99.9392	87.7916	102.831	89.2831	84.9824	81.4368	13.535	14.977	13.9122	12.7643	12.9039	14.8551	65.9913	63.4098	66.6764	47.8405	47.5306	42.8708	246.627	249.671	242.511	244.141	245.57	248.56
PF3D7_1209500	PDEalpha	cGMP-specific 3',5'-cyclic phosphodiesterase alpha	27.6522	34.0565	28.5945	25.4213	27.683	31.9258	3.4339	3.99451	3.68915	3.88204	3.66224	3.36216	25.6814	22.9249	25.3149	26.0203	19.0093	22.3434	54.0058	49.4965	51.9305	45.8315	49.2944	51.6091
PF3D7_1470500	PDEdelta	cGMP-specific 3',5'-cyclic phosphodiesterase delta	13.6792	11.3734	11.5866	12.7268	14.7565	14.942	7.16462	8.09279	7.02725	5.66104	5.50051	7.47797	15.3942	13.196	15.612	16.4573	13.2897	15.5371	29.0073	30.6624	31.2356	29.925	26.525	33.184
PF3D7_1321600	PDEgamma	cGMP-specific 3',5'-cyclic phosphodiesterase gamma, putative	8.63951	7.33848	6.7007	8.75654	9.47027	10.9125	1.89583	2.85437	3.94075	2.20819	3.09573	3.48918	1.93343	1.67823	1.82298	2.00368	1.35759	2.05175	8.2215	4.94734	6.33768	6.88875	3.39089	6.63915
PF3D7_0929500	N/A	CH domain-containing protein, putative	0	1.18488	1.92971	1.20501	0	3.02148	0	0.535486	1.65161	0.639669	0.508169	0.613667	0.793441	0	0	0	0	0	1.57232	1.87411	0	2.22975	4.94775	1.41536
PF3D7_1334200	N/A	chaperone binding protein, putative	142.42	145.971	161.002	154.641	143.611	160.59	327.955	371.214	364.937	348.452	365.618	386.478	420.175	410.506	427.946	442.042	432.196	452.003	155.219	150.675	140.88	164.764	160.232	173.591
PF3D7_0816600	ClpB1	chaperone protein ClpB1	26.7789	23.6073	31.1513	28.883	32.5633	31.5388	32.6885	33.204	33.6191	54.19	48.3714	56.7528	356.436	343.291	359.968	339.062	334.787	354.507	199.245	204.143	205.581	166.032	183.67	180.521
PF3D7_API03600	ClpM	chaperone protein ClpM	2.10557	2.78117	1.01913	3.18197	3.17994	3.4194	2.49022	1.41402	2.30179	0.750723	0.89459	1.71049	3.14277	1.1022	0.957811	0.620372	1.83078	0	0.922646	0.549869	2.14064	0.280378	1.52427	2.24246
PF3D7_0409400	DnaJ	chaperone protein DnaJ	114.234	116.519	107.741	108.887	112.547	118.944	213.703	216.807	206.442	251.539	263.499	267.619	304.814	308.705	309.167	326.826	313.71	333.128	123.752	125.04	119.529	126.674	126.005	124.195
PF3D7_0920100	N/A	chaperone, putative	20.522	20.353	20.358	24.587	23.5433	27.6726	34.8978	38.1326	33.2847	37.6353	41.2392	42.4965	33.9655	41.5623	39.8486	42.9926	42.3186	44.3743	32.2184	35.0649	32.6741	32.9587	33.0252	39.397
PF3D7_1234900	N/A	CHCH domain-containing protein, putative	108.673	100.569	124.042	111.142	107.292	109.054	29.936	32.2699	33.177	33.0586	43.2758	38.4282	313.379	308.789	330.65	296.848	289.189	298.869	463.234	450.814	457.026	457.636	466.986	463.069
PF3D7_1252200	CHT1	chitinase	87.7722	100.034	89.4895	60.7945	77.1302	67.173	126.658	121.061	131.583	80.8166	74.3241	61.6603	14.8597	11.6141	13.101	10.2664	10.5996	10.2477	10.7504	12.6281	14.4592	9.37452	9.70751	9.34064
PF3D7_0702600	N/A	chitinase, fragment	133.882	154.734	152.684	140.833	133.715	139.263	57.5921	69.9296	79.2962	49.1382	70.266	68.3542	10.6664	16.3526	7.31419	2.70708	14.8365	10.6533	2.01305	3.19924	2.07577	12.2347	3.80077	18.4833
PF3D7_0709000	CRT	chloroquine resistance transporter	184.774	179.749	168.327	173.186	164.732	173.16	244.68	238.284	234.33	212.821	200.54	210.303	201.798	191.76	208.02	218.235	206.954	199.215	90.7229	94.6092	95.1424	86.8503	105.108	87.6992
PF3D7_1401800	CK	choline kinase	55.3195	52.3187	57.4215	55.9179	53.0248	63.572	56.6701	59.0348	57.2074	65.0044	64.3696	61.7032	128.186	124.473	116.694	111.571	107.874	101.487	239.504	242.087	230.375	244.144	241.556	233.494
PF3D7_0628300	CEPT	choline/ethanolaminephosphotransferase, putative	450.024	433.692	459.151	358.516	361.399	367.938	28.1138	31.6616	28.2296	30.4692	38.4291	36.955	239.378	237.471	234.11	213.102	214.485	228.138	293.482	295.453	305.097	290.771	280.99	305.882
PF3D7_1316600	CCT	choline-phosphate cytidylyltransferase	80.4819	77.4998	82.8859	79.3738	79.4509	76.2658	75.6837	77.7716	77.345	97.3266	100.555	95.8537	177.757	176.005	179.596	168.737	169.994	163.196	285.909	275.267	284.618	253.742	254.892	267.979
PF3D7_1001000	CSA-L	chondroitin sulfate A ligand	5.88877	5.10447	12.4698	7.50869	8.37136	9.53001	239.493	227.372	221.756	254.673	267.767	255.447	250.38	244.641	248.309	267.447	261.132	259.674	46.4273	45.6389	43.5085	57.1202	50.7563	55.6389
PF3D7_0623000	CS	chorismate synthase	45.1979	46.6525	43.5005	51.4784	49.7218	58.256	86.9564	96.6589	95.7122	84.3372	88.3464	81.7597	213.347	203.116	213.28	204.219	184.879	191.167	231.717	236.699	228.597	221.248	215.25	221.104
PF3D7_0501800	CAF1A	chromatin assembly factor 1 subunit A	65.9631	57.5542	62.0371	59.5868	69.85	66.2379	30.3174	27.3712	31.5964	33.0789	37.3105	38.2921	340.728	333.954	336.594	314.488	311.819	298.737	484.033	487.937	466.645	423.4	422.17	433.504
PF3D7_1329300	CAF1B	chromatin assembly factor 1 subunit B, putative	45.3223	44.3716	55.7821	51.3687	42.2186	52.1051	25.4088	24.2187	26.2287	22.9249	22.329	25.7464	174.191	167.847	170.764	143.69	139.265	140.942	327.049	310.625	307.491	293.567	292.5	282.57
PF3D7_0110700	CAF1C	chromatin assembly factor 1 subunit C, putative	56.576	49.7805	59.9078	60.0224	56.5507	55.9646	26.1591	26.9693	28.154	36.512	34.5185	40.0997	269.891	281.049	285.616	282.214	276.813	287.775	179.021	170.221	180.76	160.346	169.513	162.892
PF3D7_1104200	SNF2L	chromatin remodeling protein	234.81	208.767	237.931	248.323	218.504	263.872	473.347	489.935	479.26	466.144	423.075	408.966	305.491	291.016	290.986	261.182	260.281	264.485	390.498	394.968	393.703	356.34	371.07	346.452
PF3D7_1140700	CDP	chromo domain-containing protein CDP	261.929	250.757	273.342	260.923	252.396	272.993	274.484	291.424	283.232	298.443	315.351	310.335	221.314	216.906	224.514	279.283	264.268	286.428	82.1579	77.6786	78.5321	89.277	91.1267	92.8048
PF3D7_1023900	CHD1	chromodomain-helicase-DNA-binding protein 1 homolog, putative	1880.37	1761.99	1872.06	1885.53	1774.7	1879.57	1332.86	1366.23	1308.19	1440.44	1420.46	1385.64	1650.16	1573.18	1650.13	1728.57	1731.13	1702.47	1937.66	1931.97	1915.42	2158.93	2170.36	2175.7
PF3D7_1140800	N/A	CID domain-containing protein, putative	245.644	262.373	259.628	256.116	235.414	255.764	200.246	204.259	203.775	174.166	181.535	195.32	148.394	145.527	144.038	151.027	152.93	155.45	115.118	106.39	115.493	117.117	119.077	123.449
PF3D7_0304600	CSP	circumsporozoite (CS) protein	9.19957	9.05726	9.62007	12.9585	10.5879	16.5691	6.4878	12.5468	11.2527	8.07858	12.1601	12.4411	53.7948	61.6763	51.1285	48.3707	48.8825	46.8151	29.0021	41.3164	32.3306	32.7124	28.2423	34.9974
PF3D7_0315200	CTRP	circumsporozoite- and TRAP-related protein	35.5528	35.4096	36.4515	28.0057	25.1585	26.4886	16.3217	14.2485	13.7252	18.1962	16.4452	18.6988	0.697402	1.44083	0.695602	0.750899	1.23462	0.886513	4.1879	4.39272	4.44794	2.64708	2.53025	3.30238
PF3D7_0826400	CPT	cis-prenyltransferase	28.3531	29.6902	25.144	23.4847	24.0184	25.9581	4.88363	8.49808	7.51071	3.20572	6.36677	7.51768	38.2172	53.5505	41.9606	34.1439	28.4583	34.4194	114.256	110.155	111.647	108.907	104.005	107.028
PF3D7_1022500	CS	citrate synthase, mitochondrial, putative	79.2524	84.8016	89.7602	66.1767	73.5231	73.4708	24.8031	24.0046	23.7687	23.5607	26.8149	29.3027	56.8303	61.6432	55.3499	43.9138	48.9542	48.2399	134.031	130.548	130.251	106.014	115.4	110.787
PF3D7_0609200	N/A	citrate synthase-like protein, putative	26.4219	25.0305	31.9598	27.8559	29.5099	29.9083	36.935	40.045	37.4489	43.602	42.2962	44.2495	28.6621	36.399	34.7111	37.4208	31.5104	35.8254	18.7113	19.7953	21.3493	20.0526	18.5003	20.0925
PF3D7_1223800	YHM2	citrate/oxoglutarate carrier protein, putative	94.7227	85.225	100.206	100.112	101.982	115.857	183.887	187.648	182.782	177.493	180.75	177.276	146.155	134.223	138.402	140.131	128.493	137.982	120.908	128.59	115.195	138.307	119.783	120.426
PF3D7_1473300	N/A	CKK domain-containing protein, putative	18.0823	20.3814	22.3423	24.0795	25.4079	24.4225	25.1969	30.4384	29.3472	26.8654	25.3582	24.5946	11.4312	12.7269	12.6131	18.2159	21.7934	21.485	21.7602	23.8369	18.1913	29.788	26.5691	28.7703
PF3D7_1367200	N/A	CLAMP domain-containing protein, putative	9.24379	5.1974	6.77164	8.5578	10.7247	14.2002	13.0303	8.02534	6.2385	16.0558	22.4763	8.37454	3.48038	1.64781	4.37541	3.09157	3.04118	1.44838	2.10738	4.26258	1.77795	3.02735	5.06404	4.13894
PF3D7_1449100	N/A	CLASP domain-containing protein, putative	81.7008	78.61	80.1816	82.1751	85.6386	83.7716	11.7217	11.4647	12.6055	11.3282	10.9806	13.5847	77.7023	74.2229	76.5799	52.1622	58.8451	56.3199	224.11	235.34	239.932	219.435	228.88	232.546
PF3D7_1219100	CHC	clathrin heavy chain, putative	145.226	157.294	160.034	167.106	165.623	158.522	273.195	269.781	266.453	220.79	253.658	248.642	349.456	354.958	347.379	343.383	337.015	347.358	420.346	421.03	443.056	456.698	449.944	463.145
PF3D7_1435500	CLC	clathrin light chain, putative	98.415	89.0858	90.7437	87.4503	90.0639	105.944	137.454	150.843	145.936	117.122	138.159	145.111	165.184	154.335	146.006	140.521	142.868	150.019	215.586	208.424	228.153	213.299	200.531	198.958
PF3D7_1030200	CLAMP	claudin-like apicomplexan microneme protein, putative	154.3	159.456	176.453	130.426	133.767	129.833	16.8304	16.2859	14.8117	12.4708	12.483	12.6475	8.75086	11.9691	10.183	6.35993	5.66044	5.95917	76.7213	79.1986	70.0809	74.4145	69.3685	63.5754
PF3D7_1438500	CPSF3	cleavage and polyadenylation specificity factor subunit 3, putative	100.269	114.984	111.477	109.364	107.147	109.339	92.7762	107.033	102.007	93.0859	96.0272	98.5957	95.9618	94.1414	92.8705	100.715	90.5014	100.973	54.6742	51.6379	54.1831	60.1523	59.3377	62.2928
PF3D7_0109200	CFIM25	cleavage and polyadenylation specificity factor subunit 5, putative	21.7488	25.378	24.3262	22.4381	23.3139	22.1879	28.5662	36.5375	35.3746	42.798	39.6492	39.1806	93.7103	92.4139	94.225	101.212	88.3699	81.229	122.999	111.373	107.815	98.0486	117.78	108.439
PF3D7_0318600	N/A	cleavage and polyadenylation specificity factor, putative	263.431	286.361	285.925	254.277	262.207	253.658	193.648	197.314	192.453	185.963	174.847	184.592	86.0913	89.8139	89.6433	88.1289	90.6947	96.8813	51.6431	50.1988	49.3513	49.4894	49.1498	53.4502
PF3D7_0620500	N/A	cleavage stimulation factor subunit 1, putative	132.12	147.097	157.588	132.808	136.86	127.845	145.647	146.205	150.952	123.283	129.115	131.295	136.962	137.409	143.121	128.289	138.867	142.183	132.33	125.099	136.141	125.64	130.58	128.855
PF3D7_0303100	N/A	CLP1 P-loop domain-containing protein, putative	18.4256	19.1113	21.4614	16.7917	17.456	17.0405	21.0777	20.3999	20.5927	21.7486	22.1304	19.1991	38.8197	38.4325	37.9445	32.9131	36.515	37.7982	62.3547	53.8351	61.1014	57.2006	61.2971	59.8335
PF3D7_1137300	N/A	CLPTM1 domain-containing protein, putative	343.442	372.627	356.949	342.511	367.191	335.686	317.015	317.271	326.828	295.994	306.471	314.128	259.469	254.528	265.267	255.273	264.376	260.3	204.864	202.022	211.639	184.291	177.958	195.904
PF3D7_1313600	N/A	Clu domain-containing protein, putative	21.4812	19.536	21.7035	24.0493	22.2727	23.352	4.03989	6.30642	4.53858	3.64114	5.38624	6.59478	9.40275	6.70997	7.80933	8.50795	8.13599	6.41635	50.0736	53.5538	54.3787	63.5861	65.8083	73.6758
PF3D7_1236100	CARP	clustered-asparagine-rich protein	160.534	135.076	176.67	195.15	157.028	210.539	1016.69	1012.26	1013.41	990.208	955.418	919.707	630.645	608.128	617.565	591.286	561.689	547.361	532.091	536.657	518.248	503.773	525.102	511.529
PF3D7_0715100	MYCBP	C-Myc-binding protein, putative	14.3802	15.0116	14.145	11.2163	15.7523	17.5776	4.60841	9.4495	8.59413	6.65701	4.13883	8.88544	3.23112	4.07946	3.32349	7.01593	4.84007	2.68929	6.75866	8.47991	9.53688	11.2421	9.40271	13.4488
PF3D7_0606700	N/A	coatomer alpha subunit, putative	254.917	255.796	264.573	267.817	261.408	261.421	382.238	381.747	391.956	314.805	334.016	333.174	287.875	289.301	301.795	269.325	263.185	272.378	437.968	422.407	440.357	433.109	420.016	418.906
PF3D7_0905900	SEC27	coatomer subunit beta, putative	170.351	167.308	178.893	158.734	153.116	165.884	176.746	184.584	173.76	174.378	158.343	168.493	139.206	145.223	141.839	135.359	135.798	152.767	214.637	208.444	214.051	195.847	210.203	209.868
PF3D7_1429800	N/A	coatomer subunit beta, putative	443.68	496.649	492.909	460.018	451.329	453.649	351.589	362.793	360.934	314.895	327.219	329.65	242.679	253.947	258.027	241.336	234.638	232.974	371.673	372.635	392.355	364.791	367.717	386.847
PF3D7_1134800	N/A	coatomer subunit delta	154.56	163.517	161.656	172.976	147.658	181.146	234.867	258.646	244.399	235.059	242.986	229.253	162.749	149.317	151.197	133.232	134.069	138.199	234.502	227.876	245.742	232.501	220.178	243.85
PF3D7_0808400	SEC28	coatomer subunit epsilon, putative	82.2473	61.7485	65.8585	81.5038	79.6932	88.0262	55.2539	66.2882	58.1053	48.6889	49.373	63.154	49.893	57.0639	54.0697	49.4752	53.6351	58.6255	97.3194	91.7105	85.2924	89.5463	92.605	105.544
PF3D7_1145100	SEC21	coatomer subunit gamma, putative	98.3446	94.6877	92.1657	87.277	89.0523	85.0099	131.165	129.252	129.418	111.187	110.333	110.484	111.948	117.278	115.91	100.319	89.4597	96.102	166.473	159.042	175.505	167.738	160.561	165.171
PF3D7_0415400	N/A	coatomer subunit zeta, putative	216.039	221.944	232.981	210.59	209.227	207.284	168.228	189.001	168.852	168.014	165.4	174.13	137.678	136.901	130.168	122.706	115.93	109.677	221.435	235.914	221.945	201.373	194.762	219.116
PF3D7_1405500	CBWD1	COBW domain-containing protein 1, putative	53.0368	51.6471	56.2306	59.2751	53.9936	59.3733	77.3189	91.9509	79.0909	83.0679	83.2364	89.4098	57.2626	67.0845	65.3619	72.7105	76.5	74.9416	26.9161	25.2513	28.8552	27.0964	27.5365	29.4592
PF3D7_0501100	HSP40	co-chaperone J domain protein JDP	767.403	815.316	780.546	706.267	701.545	708.285	270.258	274.293	268.658	276.681	267.084	274.914	55.8338	64.0215	61.9325	61.5626	60.1573	68.0353	52.6631	51.142	53.6116	48.2996	47.7082	49.6932
PF3D7_0807400	COQ10	coenzyme Q-binding protein COQ10 homolog, mitochondrial	10.8326	11.6463	10.5269	13.1978	13.8812	17.1828	3.64979	4.63835	4.36287	5.58007	4.68269	7.76598	25.1513	19.6622	20.6561	21.8219	20.6996	27.8953	26.2728	26.1731	24.9002	29.5873	26.079	24.8326
PF3D7_1440100	N/A	cohesin complex subunit, putative	86.4	99.5679	95.505	85.7016	93.4559	90.2227	19.5392	17.8381	19.4815	15.2465	16.246	18.4207	219.871	218.192	209.659	181.347	176.933	195.427	500.107	495.732	509.953	498.057	486.125	489.929
PF3D7_0829100	CCDC124	coiled-coil domain-containing protein 124, putative	142.388	168.97	160.463	170.484	165.17	168.006	185.275	197.437	188.374	204.508	191.9	189.26	151.14	130.157	138.714	127.443	132.421	127.446	135.024	140.271	127.538	117.091	118.086	123.123
PF3D7_0828700	N/A	coiled-coil domain-containing protein 39, putative	32.0559	31.8136	31.5791	37.1662	35.6077	44.2304	4.68748	7.23431	5.82382	4.34808	7.3834	11.8883	7.98886	8.36275	8.32125	8.86299	6.51365	4.94903	52.3695	44.7459	53.657	53.1017	47.4208	58.0854
PF3D7_1107600	N/A	coiled-coil domain-containing protein 40, putative	8.3656	6.98933	6.94357	11.2714	11.4948	15.9134	4.25554	6.15949	4.95244	4.6537	4.946	6.93812	2.8082	1.69889	0.88259	2.77164	2.19091	3.15534	0.618318	0.614165	1.59396	1.40923	2.043	5.3433
PF3D7_0318400	N/A	coiled-coil domain-containing protein CCDC148/CCDC112, putative	6.93589	4.38218	7.62427	10.2953	8.35456	9.75354	4.28741	5.86891	5.43794	4.96235	6.53215	9.79804	4.187	4.47304	4.26989	4.06892	3.53802	5.14691	6.94976	6.19869	4.46066	8.6201	8.03365	8.65626
PF3D7_0109600	CoSP	cold-shock protein, putative	68.4425	71.6402	63.6846	73.0741	68.1223	71.2254	56.662	65.4277	52.0104	64.191	59.5297	57.2014	97.4453	77.2881	80.5275	109.198	96.9381	119.785	44.8922	42.23	38.8027	59.7842	45.8076	52.4152
PF3D7_1403100	CAPD2	condensin complex subunit 1, putative	62.422	65.2186	67.2826	68.2217	68.4387	68.8157	21.498	25.0011	20.8366	23.4	22.8718	24.0032	289.169	300.754	298.907	277.12	282.841	279.839	451.524	448.652	449.049	446.44	461.43	462.301
PF3D7_1304000	CAPH	condensin complex subunit 2, putative	34.9386	33.0694	34.7234	38.4604	37.8906	35.1651	9.56042	11.0072	11.2573	9.63781	10.391	10.9632	142.858	133.307	138.422	125.306	117.358	129.805	258.051	251.399	253.412	248.605	235.888	235.429
PF3D7_1135600	CAPD3	condensin-2 complex subunit D3, putative	6.19502	4.61763	5.93176	7.41724	7.47826	8.70376	2.78735	3.02478	4.26693	3.05308	3.80505	4.78309	37.9396	38.1956	38.2022	41.1389	40.7893	45.4404	33.0474	30.3362	31.4504	32.0526	32.6928	34.5826
PF3D7_1448200	CAPG2	condensin-2 complex subunit G2, putative	5.35187	5.29116	6.62678	7.99037	7.51903	8.34807	2.82923	2.47545	4.31097	3.6209	2.8286	4.78601	2.32053	1.93744	3.5418	1.86181	2.91539	2.91579	5.48849	3.37903	3.82399	5.89012	6.30161	5.12754
PF3D7_0204000	CAPH2	condensin-2 complex subunit H2, putative	5.80042	5.22901	3.66844	5.5516	5.12864	10.8432	6.53077	9.17999	6.82154	8.68597	10.7818	12.8465	39.5945	42.1686	43.9586	46.3366	49.2238	56.3596	38.6974	34.4258	42.5634	41.0908	38.7152	36.6122
PF3D7_0105100	N/A	conserved Apicomplexan protein, unknown function	16.4322	14.9933	10.7441	16.555	24.566	33.864	6.20525	16.4882	16.0228	6.11571	13.2893	26.0569	46.8539	55.9866	66.0937	51.529	59.1559	55.8214	78.6997	71.1445	76.8208	92.1691	85.3561	87.1614
PF3D7_1105800	N/A	conserved Apicomplexan protein, unknown function	111.377	102.823	107.089	104.324	99.6447	107.18	151.408	163.318	162.013	191.123	177.26	177.692	304.484	328.637	327.667	313.011	322.347	337.015	253.459	262.479	271.597	234.085	249.628	253.173
PF3D7_1130500	COG2	conserved oligomeric Golgi complex subunit 2, putative	26.1915	25.0656	25.1193	30.7503	28.1906	30.019	11.0711	10.3146	11.8324	9.55449	9.47933	11.0325	92.8264	91.6056	90.7363	84.9332	86.8156	90.1415	155.682	151.491	156.095	147.902	147.421	149.803
PF3D7_1335700	COG3	conserved oligomeric Golgi complex subunit 3, putative	28.3888	30.1482	31.991	32.7406	32.8679	35.2678	29.2234	32.6316	28.4839	32.1632	31.2447	32.6818	129.008	136.6	131.383	129.383	136.735	130.727	201.129	186.188	193.711	185.348	189.963	186.733
PF3D7_0615800	COG4	conserved oligomeric Golgi complex subunit 4, putative	18.066	16.2301	17.5741	20.9924	21.1075	22.3396	26.4565	30.6877	24.8856	26.7596	25.5102	31.4878	94.7306	110.034	103.33	107.344	105.073	100.951	139.002	133.813	141.292	145.613	152.818	159.709
PF3D7_1465100	COG6	conserved oligomeric Golgi complex subunit 6, putative	14.6963	17.1066	16.8346	17.7145	18.8994	18.4302	9.47265	9.86942	9.38582	7.46675	7.25862	8.41994	46.3085	42.3885	44.5404	39.1866	39.4302	44.3042	107.062	102.345	102.595	103.523	101.146	108.432
PF3D7_0214800	N/A	conserved Plasmodium membrane protein, unknown function	118.58	129.116	123.86	111.284	104.647	96.7959	108.884	111.257	105.141	108.578	95.6466	92.7789	62.4733	59.2145	61.527	59.3305	57.4978	58.5082	38.4138	33.047	36.5446	37.6575	31.7499	34.42
PF3D7_0217000	N/A	conserved Plasmodium membrane protein, unknown function	6.56041	6.31851	6.79167	9.0421	8.87371	12.3145	1.8104	2.85555	3.0826	3.18371	4.26806	5.29048	9.2027	8.34692	8.99431	7.51689	9.50705	10.1422	19.4942	16.9897	21.2544	19.1096	16.5563	24.3033
PF3D7_0304800	N/A	conserved Plasmodium membrane protein, unknown function	4.97743	3.97612	6.36534	7.85382	7.59757	11.372	2.42394	3.9571	3.18391	1.68984	4.08178	4.90726	25.7476	26.7679	24.4733	23.148	19.348	25.5462	38.8423	37.065	37.7953	37.2529	33.6481	34.5
PF3D7_0314900	N/A	conserved Plasmodium membrane protein, unknown function	43.2966	36.1957	44.0079	39.9126	43.7378	48.5808	4.30131	7.57598	7.78893	6.48355	6.86759	8.20694	46.5774	46.2202	50.5514	40.8779	39.0264	42.3367	141.217	126.637	139.454	129.548	124.119	135.448
PF3D7_0315700	N/A	conserved Plasmodium membrane protein, unknown function	7.10452	11.2571	9.83537	10.3901	11.8204	15.0526	4.07922	5.47651	7.29189	5.07632	6.90112	7.40784	8.7798	5.29055	7.48005	6.30219	8.56855	9.03474	6.23884	5.3765	4.07741	8.54484	8.37829	7.87829
PF3D7_0404600	N/A	conserved Plasmodium membrane protein, unknown function	22.8052	16.6467	21.7144	26.1928	23.5933	28.2902	113.973	121.311	116.695	113.452	121.471	121.434	133.899	127.612	137.735	180.804	181.926	186.382	115.243	112.551	112.459	139.955	141.107	145.272
PF3D7_0414100	N/A	conserved Plasmodium membrane protein, unknown function	7.10679	5.523	4.49742	6.66613	7.7722	8.82176	4.91986	5.18406	5.03368	6.84252	8.97374	8.69138	32.7168	36.6822	38.5292	43.8876	42.0832	45.5342	19.0741	19.786	18.3604	25.3553	24.8367	24.5624
PF3D7_0419500	N/A	conserved Plasmodium membrane protein, unknown function	65.0804	64.8421	74.6515	67.2112	58.0371	63.7133	38.6777	47.1533	42.6449	41.2431	38.377	42.8639	34.5788	29.4539	34.0244	32.2586	30.156	34.8911	53.1131	46.8669	52.1063	51.915	51.5437	57.1198
PF3D7_0505700	N/A	conserved Plasmodium membrane protein, unknown function	226.194	246.422	246.618	256.312	255.285	246.4	215.231	235.066	216.906	227.754	228.209	228.966	314.958	299.419	316.597	306.196	288.887	293.116	389.053	368.951	368.053	334.665	323.027	322.343
PF3D7_0514500	N/A	conserved Plasmodium membrane protein, unknown function	7.27383	6.07154	6.16111	6.81931	4.40152	10.0807	7.02548	10.923	7.97493	10.8419	7.66165	11.6107	3.04931	5.77488	6.7555	7.08417	11.068	10.3081	11.9304	7.26405	8.46769	12.4301	10.6776	13.3894
PF3D7_0523700	N/A	conserved Plasmodium membrane protein, unknown function	12.5667	13.6612	14.3329	13.5068	13.0341	13.2012	6.33491	7.55496	8.31855	7.72449	9.15854	10.3151	34.0164	30.8201	30.5069	30.8791	29.318	31.5221	16.7925	18.4993	18.0044	19.3681	18.6449	22.9835
PF3D7_0524200	N/A	conserved Plasmodium membrane protein, unknown function	17.1706	21.3228	23.9304	21.3477	23.5243	21.688	8.46859	14.5978	7.50408	6.83843	6.65496	8.52858	7.20998	6.29177	6.3982	3.76736	5.55893	3.60056	20.0307	17.4752	19.7882	10.5565	11.3723	16.4928
PF3D7_0526100	N/A	conserved Plasmodium membrane protein, unknown function	5.30807	6.13482	4.30872	5.26419	5.31398	6.91409	1.92256	3.89887	3.87485	1.96647	2.95998	3.27661	26.1892	20.5443	25.7495	34.8952	22.6439	29.8114	15.6457	12.6346	19.9369	21.9556	14.65	24.4578
PF3D7_0530500	N/A	conserved Plasmodium membrane protein, unknown function	2.5924	1.33163	2.06028	2.27322	2.70679	2.36487	0.715396	1.27885	2.01086	1.01844	0.999442	3.33343	2.34075	2.18131	0.764338	1.51818	0.918325	1.78124	1.3253	1.63818	1.82212	1.16346	1.25113	2.8632
PF3D7_0614900	N/A	conserved Plasmodium membrane protein, unknown function	42.4385	36.7641	43.4924	38.7208	40.3175	42.0755	9.43705	15.9914	11.6637	9.32305	13.6867	18.1648	93.3484	88.0544	87.6783	76.4071	65.9646	77.159	236.427	228.656	237.277	211.142	211.765	213.347
PF3D7_0618000	N/A	conserved Plasmodium membrane protein, unknown function	153.506	168.723	174.259	144.405	157.294	140.595	14.6157	15.0725	13.2004	9.87929	10.7719	10.1885	21.0466	21.4668	21.7428	14.314	13.2165	11.2906	209.141	200.923	210.901	200.055	199.729	200.866
PF3D7_0622700	N/A	conserved Plasmodium membrane protein, unknown function	6.52543	4.44772	8.8813	8.51277	11.3635	10.0386	21.609	19.4016	26.9553	18.896	22.766	19.4299	27.1938	26.486	27.9712	31.0575	31.8607	37.4426	19.5025	20.595	23.5501	24.4859	19.259	22.3142
PF3D7_0625500	N/A	conserved Plasmodium membrane protein, unknown function	11.8714	18.2939	17.7554	15.5698	19.5979	15.0622	16.2916	19.5239	18.8666	14.3472	15.9038	14.4041	21.2311	26.3352	24.3497	28.8955	34.0351	31.3736	20.5032	17.661	19.4507	25.0221	21.5236	23.831
PF3D7_0703900	N/A	conserved Plasmodium membrane protein, unknown function	209.789	227.921	224.518	227.312	216.717	201.609	267.09	278.813	261.118	249.558	244.636	255.27	150.224	148.632	148.418	166.033	157.234	164.659	65.2171	62.1788	67.0719	71.3999	69.2338	70.283
PF3D7_0704000	N/A	conserved Plasmodium membrane protein, unknown function	51.2474	55.4181	54.3428	55.224	55.4075	54.9548	58.6673	59.3706	59.5216	56.2251	61.3207	60.405	65.0795	61.5262	64.4488	64.2863	63.2256	63.1659	46.6781	44.1245	45.259	46.514	47.3543	52.1503
PF3D7_0717000	N/A	conserved Plasmodium membrane protein, unknown function	13.7101	13.8369	14.2842	17.7034	19.4242	21.3415	5.67513	6.73244	6.53282	5.1808	8.68617	9.01573	31.0476	30.9915	31.5893	25.6874	23.6737	29.4423	90.9926	91.308	87.3385	82.9761	85.9002	83.1755
PF3D7_0718700	N/A	conserved Plasmodium membrane protein, unknown function	6.22603	7.64548	9.22878	10.977	8.2275	13.8849	10.3088	6.70725	8.61973	11.5327	10.9943	11.5298	63.0177	64.8769	65.6711	72.4967	72.067	88.4323	35.8076	38.2939	37.3849	33.0068	39.7192	39.1632
PF3D7_0719900	N/A	conserved Plasmodium membrane protein, unknown function	129.253	124.792	133.902	143.208	134.104	147.203	189.044	197.666	183.83	175.762	182.619	181.256	225.382	218.467	232.336	218.009	211.958	219.767	319.996	306.845	308.356	281.18	285.136	288.261
PF3D7_0721000	N/A	conserved Plasmodium membrane protein, unknown function	76.3647	68.3511	78.8148	84.0097	83.193	93.6733	134.926	142.793	132.143	129.217	133.939	136.033	209.164	202.242	208.921	203.16	202.654	203.905	292.233	281.9	287.404	290.656	281.061	289.823
PF3D7_0721500	N/A	conserved Plasmodium membrane protein, unknown function	12.008	15.5559	14.1575	22.0685	18.2619	26.5843	8.73949	10.5454	12.3299	9.46837	9.71308	15.5604	26.8081	21.4684	22.2697	20.3206	20.767	27.0812	43.8148	39.8017	49.6667	49.3225	43.6553	50.0618
PF3D7_0725100	N/A	conserved Plasmodium membrane protein, unknown function	128.584	134.195	134.916	132.535	133.401	128.855	142.436	138.458	131.328	121.339	130.782	136.438	118.718	112.919	114.084	117.827	106.882	117.743	140.614	133.266	133.09	129.741	126.778	137.646
PF3D7_0726400	N/A	conserved Plasmodium membrane protein, unknown function	61.201	60.6693	63.2595	69.9958	65.9472	65.4197	118.666	126.883	122.789	102.562	113.982	114.005	125.034	116.707	123.84	125.147	117.382	131.707	160.557	154.364	159.83	166.266	161.556	177.75
PF3D7_0804500	N/A	conserved Plasmodium membrane protein, unknown function	87.5508	76.4454	84.4333	95.72	92.9297	100.191	154.161	164.742	154.972	169.712	183.282	180.362	274.217	260.427	279.569	278.02	273.772	282.508	368.385	347.354	361.267	371.953	378.588	390.006
PF3D7_0806700	N/A	conserved Plasmodium membrane protein, unknown function	144.287	162.74	149.657	162.982	154.746	149.925	147.93	149.191	139.099	124.917	132.089	137.57	117.186	112.044	117.661	116.405	114.323	115.668	112.755	106.157	108.742	108.627	104.922	112.142
PF3D7_0807200	N/A	conserved Plasmodium membrane protein, unknown function	55.9333	63.0895	63.6758	60.5703	63.1462	64.7929	441.02	427.801	414.889	327.065	325.138	323.617	118.408	113.218	125.007	119.882	118.463	115.661	81.5401	82.5644	88.8111	81.9685	68.532	75.6921
PF3D7_0824800	N/A	conserved Plasmodium membrane protein, unknown function	174.561	194.751	180.045	194.24	194.587	180.552	172.264	181.123	169.255	159.707	166.438	174.079	145.999	144.235	143.222	149.924	140.208	142.227	158.861	152.666	154.568	146.959	142.834	155.154
PF3D7_0829000	N/A	conserved Plasmodium membrane protein, unknown function	60.8157	65.4171	65.5838	61.9616	59.2173	61.6817	78.5444	83.6244	80.1328	78.5823	77.9011	77.676	116.74	115.499	110.363	108.145	107.718	108.698	148.062	145.664	148.025	144.117	140.662	145.892
PF3D7_0909100	N/A	conserved Plasmodium membrane protein, unknown function	14.9416	20.698	13.2842	15.6938	15.4123	19.2072	3.68462	6.14384	4.9508	3.57041	6.22438	9.00721	5.41287	4.73723	3.88045	3.78825	2.21133	3.44032	26.6535	24.0853	26.1433	23.311	24.4714	28.528
PF3D7_0921200	N/A	conserved Plasmodium membrane protein, unknown function	70.4133	74.8244	73.7194	75.288	72.2677	80.8909	110.428	114.297	113.934	106.001	103.76	104.817	65.7573	62.2666	63.0233	71.9189	73.054	72.3967	19.8582	20.5639	23.0448	23.9085	23.8948	27.9545
PF3D7_0924500	N/A	conserved Plasmodium membrane protein, unknown function	41.6921	41.0925	47.1653	45.9483	42.0803	48.8294	16.82	18.7921	26.1393	13.8211	19.7218	23.6472	39.3921	42.29	33.695	34.1912	32.1413	37.2988	158.178	149.722	149.44	141.705	135.997	136.739
PF3D7_0926600	N/A	conserved Plasmodium membrane protein, unknown function	8.82445	7.46704	11.0338	7.38223	7.9256	9.35475	2.87004	3.70384	1.71358	2.40887	3.45631	5.94244	1.73788	2.07869	3.51241	2.05831	2.67178	2.46659	8.45864	6.33738	7.66308	4.77369	6.78746	7.30968
PF3D7_1004600	N/A	conserved Plasmodium membrane protein, unknown function	35.7032	31.923	34.9161	31.6616	33.7853	37.8612	13.1874	17.0297	14.8537	13.8068	14.0023	15.4062	35.4359	31.4558	33.5442	42.8866	39.0946	40.2144	74.975	65.1237	74.5811	75.8482	73.1648	76.6988
PF3D7_1005800	N/A	conserved Plasmodium membrane protein, unknown function	16.0093	19.7201	19.7456	12.4151	14.8462	15.6981	2.44148	2.97073	3.22391	3.94301	2.34932	3.78273	17.3626	21.1494	18.6136	22.1569	22.3452	25.1571	36.9911	28.4956	27.4835	30.6305	36.5983	42.5755
PF3D7_1009100	N/A	conserved Plasmodium membrane protein, unknown function	8.02743	17.0092	11.5842	12.8051	12.2867	10.2802	5.90731	7.51231	7.36424	3.75651	4.4764	3.47034	1.55318	0.490244	0.532528	1.68626	1.55106	1.03418	0.341985	0	0.352641	1.03924	0.807113	2.03178
PF3D7_1009800	N/A	conserved Plasmodium membrane protein, unknown function	108.894	118.06	115.365	108.543	109.505	107.187	91.2456	94.8484	98.8992	76.8135	87.1588	90.3132	47.2812	46.6611	53.3172	49.1809	49.0372	55.0426	35.6425	30.9815	30.4795	29.5201	34.7487	36.8584
PF3D7_1020600	N/A	conserved Plasmodium membrane protein, unknown function	24.7885	20.7064	24.0341	26.3586	25.2052	29.0352	27.9379	27.9995	25.4268	27.0889	29.5666	34.1585	64.212	59.9871	57.8412	70.3166	61.0336	66.0017	52.1558	48.4336	53.1438	50.1435	50.0947	51.5887
PF3D7_1025400	N/A	conserved Plasmodium membrane protein, unknown function	46.6649	49.4642	50.3687	46.5868	51.8223	47.836	8.02474	7.63595	7.38126	5.58532	7.32519	8.02157	31.4834	27.9101	27.703	23.0503	20.3104	21.5569	109.221	108.06	109.19	116.667	120.747	117.631
PF3D7_1105900	N/A	conserved Plasmodium membrane protein, unknown function	74.6879	68.2537	86.3115	82.6834	61.7644	70.2048	74.0551	62.5995	61.5609	89.9513	78.132	55.1039	38.3118	41.3697	32.4936	47.1669	33.2254	47.3275	21.311	28.5767	32.9626	25.9044	35.8358	27.3367
PF3D7_1113800	N/A	conserved Plasmodium membrane protein, unknown function	25.9971	22.3421	18.5697	29.2136	25.3409	30.1004	19.315	17.2348	14.3186	14.6958	18.7511	16.0935	65.7775	61.96	69.2498	66.5252	60.568	63.2492	130.007	127.881	130.544	127.479	118.951	133.349
PF3D7_1132400	N/A	conserved Plasmodium membrane protein, unknown function	30.4743	33.4146	33.3983	42.7226	39.3201	44.5655	85.5396	97.6238	92.7665	94.8466	103.504	108.189	160.98	141.003	137.183	151.322	144.506	148.725	201.147	197.415	205.133	198.727	191.5	208.667
PF3D7_1142300	N/A	conserved Plasmodium membrane protein, unknown function	73.2568	65.4374	67.8697	68.0503	66.2522	74.2436	23.9712	25.9156	25.8039	30.7098	27.1416	25.6859	157.289	156.947	164.118	149.38	147.948	146.673	290.173	296.282	289.239	293.644	283.929	300.406
PF3D7_1201700	N/A	conserved Plasmodium membrane protein, unknown function	6.64781	5.04212	6.56933	7.5347	4.52554	8.0032	3.09576	4.06911	4.85285	4.40712	3.55262	7.46113	15.9173	14.6156	12.5687	14.7104	17.7019	15.6569	25.011	25.9507	28.4186	31.9509	24.664	28.2217
PF3D7_1216400	N/A	conserved Plasmodium membrane protein, unknown function	267.56	251.678	270.352	262.078	249.586	270.362	221.507	221.18	225.99	193.381	196.418	172.12	150.742	147.102	147.01	115.695	121.733	121.94	227.618	235.838	221.067	185.165	186.261	192.231
PF3D7_1221900	N/A	conserved Plasmodium membrane protein, unknown function	632.196	640.284	663.837	619.626	604.385	592.148	554.415	575.602	572.229	541.791	491.981	515.169	41.6453	39.2376	39.3809	38.1811	32.7944	34.2907	25.9183	23.6379	22.4134	24.2014	19.6299	22.8432
PF3D7_1229000	N/A	conserved Plasmodium membrane protein, unknown function	96.9357	112.576	104.509	100.289	102.687	101.625	105.545	109.947	107.747	83.5342	87.552	89.9672	78.9027	76.8845	83.9359	84.3798	78.0132	82.4775	61.7425	58.8532	61.4869	60.9476	54.4239	58.194
PF3D7_1233400	N/A	conserved Plasmodium membrane protein, unknown function	184.932	213.523	207.918	187.663	187.843	193.723	201.767	215.241	210.884	184.54	201.722	204.602	113.987	106.177	108.43	105.249	111.691	118.448	80.6012	78.3307	76.9102	69.8461	68.4078	73.9183
PF3D7_1242300	N/A	conserved Plasmodium membrane protein, unknown function	11.2453	7.42677	7.80149	8.98261	6.3816	10.5515	3.8569	6.54499	3.49388	4.2099	5.85278	6.63512	43.4538	43.5606	41.9465	43.8453	42.184	48.9885	48.0443	46.498	46.6197	53.6079	41.1688	41.7845
PF3D7_1245200	N/A	conserved Plasmodium membrane protein, unknown function	3.77994	2.38291	3.02706	3.87744	4.49144	5.9029	2.84484	2.36922	3.10013	4.80272	5.46761	5.55368	35.4244	37.271	39.0085	47.7201	44.6384	50.6807	24.7171	22.698	26.1937	26.0728	26.916	28.3506
PF3D7_1249000	N/A	conserved Plasmodium membrane protein, unknown function	10.5445	10.5111	12.9505	13.6775	14.3564	13.6516	24.0062	20.8601	19.8539	25.741	18.914	27.6928	19.1268	17.387	18.6768	23.2876	20.7433	26.5918	15.7675	11.2442	11.1518	13.7602	14.885	17.0322
PF3D7_1308000	N/A	conserved Plasmodium membrane protein, unknown function	90.0033	102.782	102.757	96.0339	98.2101	97.3695	12.6529	13.515	10.0792	10.6515	10.832	11.8235	36.627	36.5494	40.4133	31.3984	30.7744	29.5351	195.608	182.122	175.553	202.528	202.454	197.156
PF3D7_1313800	N/A	conserved Plasmodium membrane protein, unknown function	269.222	294.866	291.257	279.194	265.867	260.372	205.71	222.112	205.982	179.344	189.649	193.365	96.3245	89.5724	97.7899	96.4461	93.9929	99.2425	76.4427	75.0687	76.1724	70.2926	70.1837	72.8495
PF3D7_1321300	N/A	conserved Plasmodium membrane protein, unknown function	94.5698	103.991	100.807	98.362	94.7182	92.6635	104.83	110.592	104.622	88.9062	95.0201	96.4851	68.3757	70.3086	70.6934	71.7781	68.0369	76.1483	61.8278	61.616	61.3329	60.943	60.2542	62.3075
PF3D7_1324300	N/A	conserved Plasmodium membrane protein, unknown function	52.8774	46.2754	55.3924	53.9618	49.0285	61.7663	17.601	20.301	16.968	18.2521	20.6602	21.6976	61.4765	58.1272	62.3318	66.5245	62.6103	71.9367	51.7119	47.5811	49.414	50.818	51.2085	55.0827
PF3D7_1326900	N/A	conserved Plasmodium membrane protein, unknown function	58.35	51.6632	60.6959	54.8328	57.8274	62.3337	66.1744	70.1787	69.5401	64.3515	69.4529	69.9058	47.0409	41.5117	45.6354	49.0872	45.8394	56.9733	30.8766	31.345	27.3192	27.8307	28.5928	32.6466
PF3D7_1336300	N/A	conserved Plasmodium membrane protein, unknown function	9.99259	5.21566	8.73699	12.0158	14.87	21.5788	6.13776	9.5969	4.41403	7.03934	11.504	16.7865	14.9683	16.7723	15.9095	21.717	20.7403	25.7887	11.8648	9.82092	18.3517	14.4221	15.1677	15.2196
PF3D7_1342200	N/A	conserved Plasmodium membrane protein, unknown function	3.05348	1.70369	3.5674	3.50063	3.98027	6.71619	2.61507	3.62978	4.24069	5.32144	4.93207	6.05052	23.958	23.072	24.8105	32.9357	32.2259	38.4566	8.6394	6.67262	9.82443	10.7959	8.91813	13.6933
PF3D7_1347300	N/A	conserved Plasmodium membrane protein, unknown function	8.59436	13.7371	18.5863	19.8043	15.2308	25.6374	18.4689	20.4872	16.9388	20.4228	29.639	36.0111	32.9037	27.6058	27.9489	41.4847	33.3888	36.6797	46.5539	46.2413	48.0045	53.6905	57.9803	51.3483
PF3D7_1348400	N/A	conserved Plasmodium membrane protein, unknown function	19.0366	15.8632	18.0266	22.1783	21.797	25.9693	12.2423	14.9806	14.9289	17.5813	20.2231	23.543	126.692	115.993	127.688	122.993	121.334	127.671	137.234	130.155	130.9	132.575	128.178	130.944
PF3D7_1351300	N/A	conserved Plasmodium membrane protein, unknown function	13.3067	19.1456	17.4817	20.3829	12.7017	14.0635	5.62057	11.7022	10.9374	9.99709	8.68229	7.80262	5.04419	1.19411	2.5942	2.98712	3.06961	3.14875	2.7072	1.32382	2.57682	0	0.786366	0.899798
PF3D7_1411100	N/A	conserved Plasmodium membrane protein, unknown function	86.2454	92.2048	85.5352	76.6295	79.8063	81.7784	20.7443	24.825	24.2206	21.8881	27.6453	25.5464	31.9042	28.0781	28.2477	30.0071	29.0963	27.6476	41.7147	44.6237	48.1916	47.014	42.891	52.0239
PF3D7_1415500	N/A	conserved Plasmodium membrane protein, unknown function	8.39187	6.69483	6.03875	8.60424	6.42358	8.02012	2.21334	3.60747	5.02492	2.31685	3.03693	3.82299	24.3123	23.947	30.4463	29.8672	25.1832	26.263	37.0735	32.7178	36.7606	41.1185	33.2246	41.0314
PF3D7_1419400	N/A	conserved Plasmodium membrane protein, unknown function	254.886	270.658	266.692	255.249	242.242	242.902	201.346	208.657	199.885	188.59	201.444	195.247	158.521	147.233	151.415	155.241	143.724	151.603	135.93	125.555	126.701	126.747	118.094	130.394
PF3D7_1423400	N/A	conserved Plasmodium membrane protein, unknown function	13.1206	10.2649	12.6142	14.2016	12.3726	18.4847	6.07169	8.8037	6.44963	5.20579	10.7559	11.8008	2.18712	2.90929	2.94597	5.27328	4.38778	3.9788	4.3857	4.1	4.73518	5.51914	7.30634	8.30452
PF3D7_1427400	N/A	conserved Plasmodium membrane protein, unknown function	13.1934	16.8865	15.3927	17.9058	17.3954	17.4219	21.0326	26.0556	26.1732	26.7369	27.645	33.7432	50.8856	44.988	49.4758	50.8978	42.3784	53.8573	64.8	60.7272	62.5945	74.4982	64.5677	82.4617
PF3D7_1428000	N/A	conserved Plasmodium membrane protein, unknown function	10.3452	11.5096	13.8674	12.7604	11.3982	15.4484	7.44399	13.4837	13.7069	7.96303	9.92036	13.5425	31.7644	32.0267	30.4789	33.633	32.1134	36.7701	33.586	33.5224	36.7731	49.3865	39.8954	48.6935
PF3D7_1436100	N/A	conserved Plasmodium membrane protein, unknown function	45.7378	43.2753	46.9977	51.8815	50.4103	63.3386	78.9481	90.4971	83.1145	60.5064	75.5552	78.105	67.7885	62.8354	67.538	63.8323	62.1875	70.1233	81.0141	77.7191	79.7907	88.5795	74.3186	90.8102
PF3D7_1445800	N/A	conserved Plasmodium membrane protein, unknown function	8.39774	6.23209	9.68377	8.23788	8.77877	8.93231	2.34183	2.70106	2.9906	2.20621	3.1548	2.27527	6.97823	7.90344	10.6962	6.98868	8.14724	8.1996	26.5044	24.9932	24.6042	25.0486	24.1892	29.8019
PF3D7_1446300	N/A	conserved Plasmodium membrane protein, unknown function	101.381	98.3202	106.55	95.0501	98.3046	95.2824	100.677	106.93	101.564	113.891	105.161	109.405	101.45	95.2739	96.7446	108.558	100.455	106.888	59.6556	61.289	60.7558	65.7318	69.1084	72.7854
PF3D7_1462600	N/A	conserved Plasmodium membrane protein, unknown function	2.3884	2.7604	0.899125	2.90756	3.69817	3.01677	0.988651	1.24752	1.92388	1.24186	1.33186	2.97845	4.15907	2.3338	2.2182	1.36831	2.94199	6.46172	0.457878	0.970246	0.629527	1.11314	1.15267	1.81355
PF3D7_1464500	N/A	conserved Plasmodium membrane protein, unknown function	77.608	74.1116	76.9166	77.2475	76.3989	77.9768	106.447	106.161	102.553	98.7827	107.504	108.937	263.592	257.227	270.537	260.897	244.87	271.07	368.111	355.313	369.679	344.958	350.014	368.405
PF3D7_1474200	N/A	conserved Plasmodium membrane protein, unknown function	2.98383	2.88717	2.71676	3.62367	3.54197	5.39033	1.35959	2.02971	1.77002	1.83288	2.40771	3.01832	4.6723	4.74635	5.45033	5.62919	4.80671	5.52478	4.09731	3.45316	3.6397	5.19603	4.42057	6.26531
PF3D7_0103500	N/A	conserved Plasmodium protein, unknown function	9.95453	10.9297	11.1299	9.05113	11.6079	10.8761	5.31553	8.26719	6.85578	5.12415	7.80845	7.71641	47.0341	43.443	43.7033	43.0457	40.6803	48.246	35.5339	33.5741	35.303	35.3986	34.6983	35.3332
PF3D7_0104600	N/A	conserved Plasmodium protein, unknown function	16.5415	13.0145	14.7346	20.5772	19.5049	21.5801	25.0741	25.3724	23.4583	25.1484	26.6765	27.659	25.1534	27.546	29.5509	32.1403	33.6272	36.9184	17.8657	14.1019	14.6151	18.6037	14.5608	21.3572
PF3D7_0105400	N/A	conserved Plasmodium protein, unknown function	84.1256	72.9213	83.9807	73.7818	74.5942	77.1638	10.5712	13.7315	10.2856	7.96721	11.5418	11.9896	8.71982	13.945	11.9588	12.221	13.715	12.4831	107.134	99.3198	117.995	97.552	108.388	123.193
PF3D7_0106500	N/A	conserved Plasmodium protein, unknown function	28.591	28.1392	30.6079	35.3309	32.63	37.3357	20.5878	21.8173	20.8712	8.78026	12.9541	13.9944	53.6769	57.73	60.7533	55.7935	54.7043	55.5103	115.047	114.15	113.392	108.891	109.202	116.566
PF3D7_0106600	N/A	conserved Plasmodium protein, unknown function	18.0959	14.2396	23.9155	24.4375	26.6421	32.5831	4.14373	17.1944	4.65204	8.88856	22.6152	28.1169	2.68183	1.69298	0.612999	7.41137	0.334771	2.67854	4.72395	3.28455	4.87114	11.8431	9.47659	11.1625
PF3D7_0107300	N/A	conserved Plasmodium protein, unknown function	4.10565	5.69415	8.34621	7.96247	7.10247	11.1495	4.92852	6.27261	4.46464	3.71448	3.51052	6.02106	9.05594	6.01769	5.88305	6.7741	4.81928	10.2349	9.13026	9.25657	11.3626	6.88852	10.6998	9.86259
PF3D7_0107900	N/A	conserved Plasmodium protein, unknown function	34.5521	26.4944	40.1475	31.2959	31.9297	33.9907	113.594	101.256	97.4119	123.962	132.897	129.264	142.705	143.165	135.677	152.344	127.971	148.693	100.633	98.9955	106.658	97.8585	109.432	95.2198
PF3D7_0108300	ARP	conserved Plasmodium protein, unknown function	1126.77	1233.76	1193.06	1153.69	1168.73	1110.96	1032.5	1054	1024.9	1107.28	1133.05	1129.58	814.408	799.083	814.965	853.012	846.343	867.389	599.656	599.04	603.1	610.608	597.54	623.719
PF3D7_0110000	N/A	conserved Plasmodium protein, unknown function	47.6208	64.1133	70.3733	66.3509	63.4569	71.9873	26.2129	31.5549	29.9934	70.1728	56.5004	60.8006	69.1042	77.5948	75.2134	78.3627	92.9431	74.0122	67.4017	71.155	71.7051	88.7764	88.7513	87.2856
PF3D7_0111400	GEXP19	conserved Plasmodium protein, unknown function	24.2236	22.347	26.1305	27.0312	30.9711	24.3538	14.2987	13.7873	17.1498	15.9953	17.3646	20.0267	147.164	161.284	149.599	157.197	157.07	155.296	213.327	209.297	216.453	189.443	203.118	206.234
PF3D7_0111600	N/A	conserved Plasmodium protein, unknown function	11.7195	12.0805	6.08122	7.33956	11.5677	19.2036	50.6093	45.1658	50.0073	34.5854	40.7423	51.7601	49.2731	36.4439	33.7878	32.6631	44.8912	38.5621	33.276	26.056	28.0514	37.2005	26.1399	28.0739
PF3D7_0202800	N/A	conserved Plasmodium protein, unknown function	2.7904	2.05228	2.10092	2.34272	3.52151	3.84495	0.560027	1.25874	1.36224	0.633113	1.76036	1.26537	3.73022	5.82503	5.72162	7.90588	6.76405	5.0002	13.2277	9.99587	11.2329	13.8719	11.508	12.3275
PF3D7_0203200	N/A	conserved Plasmodium protein, unknown function	127.972	124.961	125.911	126.875	124.807	126.156	136.173	122.9	117.36	106.39	120.848	131.56	59.6724	57.414	66.4579	59.0987	59.0259	64.737	59.2608	61.7789	61.8081	67.4076	66.9791	67.2441
PF3D7_0203600	N/A	conserved Plasmodium protein, unknown function	12.3008	10.1332	12.562	11.2722	12.1573	13.3883	11.1586	11.0729	11.3842	9.06311	9.24319	14.0212	23.2432	22.5368	29.0642	27.0789	21.9599	20.1801	52.8835	53.9038	53.9105	45.4974	53.8079	52.139
PF3D7_0204300	N/A	conserved Plasmodium protein, unknown function	221.145	215.958	194.177	223.041	218.009	227.352	299.823	321.547	305	283.698	306.755	311.273	277.262	282.251	279.202	300.591	297.842	299.243	225.587	226.4	226.147	224.19	216.446	223.449
PF3D7_0205000	N/A	conserved Plasmodium protein, unknown function	20.6927	17.6427	20.1131	25.4611	25.6467	32.6709	5.4763	12.7573	6.83119	7.30219	19.2948	21.9298	38.5931	33.5612	38.2112	52.5886	50.2894	52.1154	30.6952	25.4248	21.9952	35.414	38.4319	33.7193
PF3D7_0205100	N/A	conserved Plasmodium protein, unknown function	20.8648	19.9845	22.0017	22.2983	25.2595	29.4846	4.10365	6.23184	8.17125	8.41529	11.6565	18.2855	43.0913	38.9452	38.9089	54.2856	54.7261	54.3994	29.4363	24.3743	24.4286	43.1949	34.4649	43.2558
PF3D7_0205300	N/A	conserved Plasmodium protein, unknown function	4.58963	6.39658	6.25053	9.92788	7.95701	13.8108	1.67632	5.2881	3.91446	2.69523	5.82128	11.4739	8.77576	6.92492	9.02663	12.9923	9.85926	8.60846	5.58979	4.52405	6.83136	11.1985	6.54733	12.9708
PF3D7_0205600	N/A	conserved Plasmodium protein, unknown function	36.3917	37.9529	39.854	38.0834	40.4311	43.7992	16.6362	21.9843	18.9503	20.6422	22.6849	21.6368	63.1576	68.3357	67.7919	74.2129	66.9069	65.6374	86.7261	89.6715	84.9716	81.0914	81.8725	88.6075
PF3D7_0206500	N/A	conserved Plasmodium protein, unknown function	702.228	684.86	729.738	653.593	644.681	644.208	470.458	477.386	468.378	464.62	452.985	439.052	259.34	273.581	275.85	290.499	287.763	297.776	275.793	278.852	267.2	324.097	319.256	324.078
PF3D7_0207100	N/A	conserved Plasmodium protein, unknown function	254.141	268.655	267.396	245.658	257.627	244.467	15.5006	17.5442	16.9942	18.8534	18.8156	19.7665	114.193	108.981	116.061	114.957	105.514	113.177	205.477	203.818	203.987	203.997	200.97	209.444
PF3D7_0208300	N/A	conserved Plasmodium protein, unknown function	68.2605	69.1408	76.8925	76.6219	79.4744	76.4872	85.0822	97.3678	87.8335	82.0012	82.8166	80.8073	57.3414	55.8648	54.5262	61.2273	58.9444	67.6654	23.4989	23.5642	25.1114	25.7238	28.7584	30.7711
PF3D7_0209500	N/A	conserved Plasmodium protein, unknown function	85.0542	91.0201	101.512	84.9496	84.2322	92.5766	4.86816	10.6951	10.3191	14.5449	14.8339	13.9537	1.46282	2.61642	2.17336	2.02128	2.19123	0.974013	17.2317	15.4843	16.274	10.5707	16.8754	17.744
PF3D7_0210200	N/A	conserved Plasmodium protein, unknown function	51.6238	53.06	53.1217	53.6155	57.8582	56.1466	21.7553	22.7207	22.921	25.2494	24.2208	25.2003	285.798	272.037	285.102	265.295	253.974	264.668	445.235	443.334	449.118	412.603	410.496	423.727
PF3D7_0210500	N/A	conserved Plasmodium protein, unknown function	10.8214	13.6765	8.17682	12.6278	13.0687	13.4225	16.8218	17.9327	15.9911	23.7047	26.6267	28.6128	55.7635	55.3993	58.938	60.4254	57.673	67.9714	24.1186	23.8617	26.2244	24.6002	28.0664	29.9224
PF3D7_0210800	N/A	conserved Plasmodium protein, unknown function	185.483	179.687	195.589	182.371	194.817	190.92	107.744	124.907	110.847	98.1934	98.3981	106.382	28.5518	32.4005	33.2138	38.8483	33.4771	41.4172	17.9618	17.1275	14.8172	17.3301	18.0163	19.7663
PF3D7_0210900	N/A	conserved Plasmodium protein, unknown function	658.699	710.638	698.701	651.907	684.606	643.334	569.948	597.529	588.706	580.307	578.106	583.805	693.786	701.194	684.963	634.499	649.365	642.665	572.94	603.464	573.777	507.943	536.523	508.538
PF3D7_0211100	N/A	conserved Plasmodium protein, unknown function	4.32921	3.9611	6.62087	5.54284	5.60535	5.18339	5.82409	5.58246	5.73938	9.79183	8.51653	7.45026	23.5585	20.5563	23.3345	24.4299	25.0164	22.693	5.80964	5.38592	4.42168	6.80963	8.22676	8.89048
PF3D7_0212100	N/A	conserved Plasmodium protein, unknown function	135.164	124.458	132.84	141.563	132.738	153.302	232.026	245.75	242.422	227.085	228.288	224.323	320.823	306.28	316.356	287.017	272.255	290.458	492.883	483.318	473.803	425.497	433.141	440.112
PF3D7_0213600	N/A	conserved Plasmodium protein, unknown function	6.76285	6.31657	6.48318	7.94237	8.84242	11.7205	4.36186	5.39101	4.21233	4.78391	8.44871	9.13183	12.5069	11.6124	12.1445	16.4888	15.9997	15.9563	12.1208	55.7763	9.57592	16.3458	13.8903	15.3403
PF3D7_0214300	N/A	conserved Plasmodium protein, unknown function	57.9398	55.7314	60.3692	62.2707	62.7254	67.8479	36.4859	40.709	35.4097	59.638	61.6451	66.9694	86.4434	85.3063	89.0039	94.8265	100.789	100.207	54.3197	54.0744	54.8004	68.0136	63.5922	71.248
PF3D7_0214500	N/A	conserved Plasmodium protein, unknown function	6.32716	8.28765	7.62204	10.3054	10.9455	13.586	2.44445	6.77489	5.94601	5.00056	6.42929	9.72082	2.69326	6.49164	2.18262	4.63976	4.58451	8.31438	2.10249	2.05624	1.50092	3.73518	3.20625	6.28927
PF3D7_0214700	N/A	conserved Plasmodium protein, unknown function	57.4536	49.8017	52.0441	50.7231	52.7245	53.5765	6.06943	5.86121	8.55687	3.08069	6.22968	11.1949	0.521081	1.86403	2.26301	1.33717	2.08148	1.56132	17.5542	16.3194	17.9828	15.0619	15.9219	20.9452
PF3D7_0215200	N/A	conserved Plasmodium protein, unknown function	8.17195	11.1204	9.82454	11.5528	10.3873	13.7348	5.7833	8.0549	8.28131	9.70429	11.27	13.2547	7.34468	6.37523	7.03002	6.0711	6.18862	7.94697	7.07514	7.38904	7.81671	7.9858	9.25543	8.29772
PF3D7_0215500	N/A	conserved Plasmodium protein, unknown function	88.4518	92.9043	91.1124	85.9305	93.9139	87.6594	112.335	111.643	113.137	99.8864	104.141	103.739	86.3226	92.1046	89.3706	94.4872	90.4305	93.9929	76.8469	66.9283	70.787	76.3772	70.2242	71.0946
PF3D7_0216100	N/A	conserved Plasmodium protein, unknown function	22.308	22.3448	18.3705	23.9731	24.2981	28.9401	17.4679	21.9203	21.8626	23.8363	17.5539	21.1425	41.7597	38.2146	42.6945	45.1141	36.7728	44.7261	33.4291	30.585	35.8672	35.7824	33.1731	37.8813
PF3D7_0216300	N/A	conserved Plasmodium protein, unknown function	44.6089	50.5733	49.0983	50.1226	50.7106	51.3736	55.4842	62.1218	62.954	61.5525	63.5931	68.0927	80.1914	75.4148	74.8622	85.9571	88.3657	86.3425	43.9426	39.5852	37.1803	40.457	41.74	49.2296
PF3D7_0216900	N/A	conserved Plasmodium protein, unknown function	28.9814	29.6119	30.596	34.4876	34.581	35.0146	24.8624	30.9336	29.7731	25.2898	27.4818	29.0387	34.3762	25.3947	28.2537	27.8648	29.399	35.5515	67.9604	69.2316	61.6089	50.8962	53.6669	59.4946
PF3D7_0217200	N/A	conserved Plasmodium protein, unknown function	17.3428	17.563	19.395	16.8749	16.4686	19.6579	9.07295	9.56018	8.23625	9.48158	8.02243	10.3811	31.8068	30.2633	31.3445	33.7877	33.7446	35.8943	27.0314	23.855	25.1488	28.0133	26.5818	25.8304
PF3D7_0217600	N/A	conserved Plasmodium protein, unknown function	64.2662	64.6088	68.2242	72.9863	65.4412	72.2233	121.105	122.548	118.057	110.902	114.189	114.822	110.211	108.499	108.794	97.915	97.0913	88.3626	117.877	108.251	114.201	99.8829	104.216	104.275
PF3D7_0219300	N/A	conserved Plasmodium protein, unknown function	25.1149	24.3196	28.7471	29.0638	34.3573	28.7216	33.7168	36.4293	35.2662	27.3172	30.0288	37.7865	44.128	35.5674	43.7685	53.6643	54.2979	64.1432	44.2436	36.8116	39.9865	41.4421	46.6814	37.9528
PF3D7_0304300	N/A	conserved Plasmodium protein, unknown function	19.411	16.7267	21.3024	20.2471	19.688	22.7418	6.98445	8.97447	7.34824	5.52076	7.44571	7.92398	34.558	30.6626	31.7784	30.5559	30.2964	31.8116	34.8195	33.3944	36.718	33.8851	32.9701	38.1237
PF3D7_0304700	N/A	conserved Plasmodium protein, unknown function	5.93787	1.96078	2.87401	5.44813	5.7067	13.393	2.98461	6.8122	4.78301	2.38173	6.78005	12.0593	11.5709	10.5682	10.9732	8.01851	9.95709	8.85195	20.3276	17.0574	20.4579	15.2207	15.5055	14.2288
PF3D7_0305100	N/A	conserved Plasmodium protein, unknown function	25.6615	21.707	22.2932	25.8387	27.2105	27.9945	18.9855	22.9484	19.291	24.9227	25.6843	27.5586	164.994	159.639	164.373	160.711	157.601	164.792	168.912	169.015	169.584	166.787	162.8	165.796
PF3D7_0305900	N/A	conserved Plasmodium protein, unknown function	10.8287	6.4894	14.9472	9.89947	7.96592	20.2631	1.66015	2.51381	6.46117	1.2512	2.38557	3.60103	21.4174	30.5676	24.5838	27.0206	25.1078	26.0413	37.5209	33.9697	29.8104	35.8883	43.5505	43.5204
PF3D7_0306100	N/A	conserved Plasmodium protein, unknown function	134.688	147.842	130.564	132.802	133.421	136.889	112.44	119.029	119.482	108.04	111.584	117.218	125.636	122.388	123.961	117.912	113.9	130.834	142.772	135.266	141.543	137.019	125.054	146.237
PF3D7_0307600	N/A	conserved Plasmodium protein, unknown function	18.3899	30.3441	25.2101	26.7424	29.716	28.5604	9.28796	10.6929	9.22334	10.464	11.1794	9.83097	108.491	103.07	105.055	96.1319	98.9564	87.1686	144.746	140.955	146.695	141.229	141.501	144.38
PF3D7_0307900	N/A	conserved Plasmodium protein, unknown function	4.83307	3.76645	5.27116	6.87253	6.68867	8.47668	4.06978	6.08026	5.71726	7.73711	9.89746	10.4478	41.3271	41.896	42.2338	62.8641	65.7483	68.4311	20.9452	19.2689	20.2439	29.8874	29.7694	32.0962
PF3D7_0309900	N/A	conserved Plasmodium protein, unknown function	12.4914	8.7455	11.5979	10.2857	11.3895	13.4263	4.02717	4.79933	6.43385	5.0586	7.23362	7.08174	48.0359	46.5642	48.7159	50.0391	46.8912	48.2554	63.9667	65.5772	72.7506	71.7082	59.2565	70.1421
PF3D7_0310800	N/A	conserved Plasmodium protein, unknown function	351.699	366.802	362.816	287.117	288.416	267.109	431.651	459.759	464.335	419.08	447.863	425.695	483.481	444.288	454.249	423.458	393.09	408.539	504.623	537.544	507.031	514.981	541.088	522.029
PF3D7_0310900	N/A	conserved Plasmodium protein, unknown function	43.3608	41.8569	45.4922	47.16	48.6182	45.5887	17.2349	20.0747	20.3413	16.7556	17.402	20.4986	104.394	105.804	101.691	90.9531	96.7183	88.2688	206.967	203.118	204.746	206.91	211.792	212.241
PF3D7_0311000	N/A	conserved Plasmodium protein, unknown function	1.66595	0.962713	5.17402	2.5176	7.7386	6.0497	2.7584	4.89467	4.02581	2.33879	3.09666	5.48465	1.93401	0	0.6631	0.286325	2.17279	0.965818	0.638755	1.01514	1.31732	2.32929	3.01503	4.82992
PF3D7_0313000	N/A	conserved Plasmodium protein, unknown function	106.096	112.017	103.349	118.384	106.412	106.672	121.916	129.387	113.885	117.571	119.988	119.974	111.424	103.441	110.302	91.2136	89.386	97.6493	138.543	138.33	138.21	127.4	116.314	138.354
PF3D7_0313400	N/A	conserved Plasmodium protein, unknown function	61.5211	57.6252	65.9856	65.9972	62.2138	85.4474	90.7317	107.03	99.4949	93.3289	100.863	107.77	53.7379	56.5973	59.2053	60.1283	52.5609	62.3643	39.694	39.1555	34.2502	38.7106	43.1581	45.5393
PF3D7_0313600	N/A	conserved Plasmodium protein, unknown function	29.7622	28.3138	29.0393	33.4014	35.0896	43.1545	9.97311	12.8488	15.0855	18.1279	22.8814	29.0254	119.166	128.42	123.218	121.721	124.109	124.419	145.553	141.877	141.444	148.429	140.998	141.296
PF3D7_0313700	N/A	conserved Plasmodium protein, unknown function	14.0764	8.66264	12.4908	14.2277	13.0013	17.0871	5.90244	8.16407	8.76169	6.90087	8.42722	10.1767	100.065	102.222	110.893	107.957	102.683	95.5964	128.06	125.431	124.461	115.702	127.377	123.945
PF3D7_0313800	N/A	conserved Plasmodium protein, unknown function	15.7952	15.7147	16.5512	16.5285	18.5189	20.7221	8.82999	9.37717	8.85375	10.973	11.744	14.9619	128.074	122.558	132.999	120.567	112.136	122.724	141.539	139.212	142.859	126.436	127.253	138.527
PF3D7_0313900	N/A	conserved Plasmodium protein, unknown function	2.94819	1.82538	2.25936	3.18239	2.56356	3.12536	0.697353	1.31992	1.86591	1.90521	1.95717	2.33197	1.22235	1.31179	2.1793	0.868633	0.91551	0.976677	1.45336	1.53983	2.33122	1.76661	0.91468	1.65715
PF3D7_0314200	N/A	conserved Plasmodium protein, unknown function	14.6095	12.1334	13.1001	14.7187	12.512	15.6249	8.26585	9.31813	9.46178	9.25298	12.0087	15.4246	83.4378	83.8777	88.1316	90.8476	79.7919	90.4006	98.6887	94.1675	97.9324	98.0618	92.3152	95.2934
PF3D7_0314500	N/A	conserved Plasmodium protein, unknown function	106.558	107.331	109.051	110.667	115.366	112.805	132.736	153.918	147.288	137.301	143.588	146.601	86.6872	92.1522	88.0539	88.6136	93.1216	99.1135	59.9549	55.7651	62.2505	53.9025	54.3173	57.4519
PF3D7_0314800	N/A	conserved Plasmodium protein, unknown function	12.7525	12.1976	16.0908	16.3035	15.6089	19.2181	2.7668	4.54782	3.82554	2.30476	4.70818	4.89594	7.35121	5.6719	6.51117	4.47423	3.74706	5.40466	41.2746	38.2106	40.8221	34.5949	38.2643	44.1481
PF3D7_0315300	N/A	conserved Plasmodium protein, unknown function	12.1268	10.8303	12.3374	11.6622	12.0721	15.4123	6.01543	6.08549	6.17581	6.97244	8.71847	10.1685	37.1151	34.4471	35.0247	40.1	38.7347	43.577	19.2903	16.9775	19.5744	21.9067	23.0355	22.3734
PF3D7_0315400	N/A	conserved Plasmodium protein, unknown function	17.3259	26.5188	23.5335	23.5884	24.752	26.7637	23.4539	24.581	24.5175	30.0938	28.8977	27.6092	155.474	154.942	170.542	146.958	155.126	164.513	241.663	239.826	243.454	218.24	229.495	263.568
PF3D7_0315900	N/A	conserved Plasmodium protein, unknown function	58.2328	60.6464	62.8753	46.7411	45.9206	51.5278	8.47641	11.2808	9.02058	5.78951	12.6085	10.1507	2.97156	0.937938	1.52825	3.07952	1.11281	1.48395	3.435	2.33961	3.03603	3.87713	3.24276	4.50564
PF3D7_0316200	N/A	conserved Plasmodium protein, unknown function	21.0421	19.6226	22.3363	22.0865	25.0255	29.0876	9.08396	12.3469	9.85695	11.157	12.1536	14.001	108.143	97.5216	107.479	102.472	108.048	112.408	174.482	168.749	169.885	169.326	155.989	177.854
PF3D7_0318000	N/A	conserved Plasmodium protein, unknown function	4.55195	10.5219	3.85561	5.44585	5.46842	8.26495	4.23951	7.13278	7.7916	4.61528	8.46115	12.2613	2.6422	2.50194	1.81182	8.99692	3.95789	5.93764	7.41753	2.08029	9.89826	2.12148	8.23812	1.88529
PF3D7_0318300	N/A	conserved Plasmodium protein, unknown function	170.554	178.451	192.618	169.766	163.295	163.155	174.466	191.327	175.852	168.762	158.527	151.91	125.778	124.198	117.439	105.405	102.335	104.925	202.551	188.829	194.93	182.963	176.446	178.533
PF3D7_0318500	N/A	conserved Plasmodium protein, unknown function	55.3317	59.6147	59.6982	53.845	56.5394	51.6089	5.40289	6.52313	5.58874	5.64127	6.8352	7.63125	10.4457	9.37483	10.1834	10.3893	9.63342	9.95526	65.3747	60.774	60.314	61.3977	60.0523	61.4409
PF3D7_0318700	N/A	conserved Plasmodium protein, unknown function	135.099	155.766	148.175	110.098	112.57	118.958	6.7215	5.34331	5.49351	9.11843	10.3829	15.3572	0	0.952002	0.517056	0.893056	2.259	0	2.24133	2.77048	1.54078	6.35698	9.40397	10.7605
PF3D7_0319800	N/A	conserved Plasmodium protein, unknown function	7.97425	7.2613	4.09356	7.06006	11.9215	13.7348	6.40164	5.11176	5.64474	4.52318	5.56966	6.65363	4.20789	3.18761	5.00146	2.82412	1.89097	2.24145	6.30024	5.30083	4.5858	3.82909	4.19834	8.00657
PF3D7_0321100	N/A	conserved Plasmodium protein, unknown function	23.8812	22.6216	24.628	22.9077	22.3211	26.5028	5.85636	8.79273	6.7692	7.00229	10.4797	12.1618	26.489	25.687	23.245	15.5037	15.3537	17.6376	132.066	123.514	124.531	110.408	114.009	118.207
PF3D7_0321300	N/A	conserved Plasmodium protein, unknown function	17.0762	10.5027	14.323	15.9966	12.5405	20.2444	3.05888	7.82396	4.74589	4.7977	10.2463	11.1779	26.5478	21.0768	19.4764	26.1564	21.0993	21.0732	29.329	25.4353	25.8999	24.5737	22.9886	28.3727
PF3D7_0321700	N/A	conserved Plasmodium protein, unknown function	41.6169	33.1973	38.2949	39.9865	40.276	46.7994	11.206	16.5728	12.4925	8.30249	13.3734	16.4793	90.0749	82.8891	92.6682	78.64	69.5785	73.0461	212.486	201.448	209.71	202.941	197.206	205.661
PF3D7_0322600	N/A	conserved Plasmodium protein, unknown function	3.60955	3.98634	2.98944	5.4144	4.98512	8.40919	3.18748	4.65055	4.52282	3.80366	4.17475	7.49015	3.911	5.34934	5.23603	5.73499	5.78875	5.67329	6.52003	6.69619	6.53291	3.58883	5.57446	5.84702
PF3D7_0322700	N/A	conserved Plasmodium protein, unknown function	102.566	103.867	102.738	105.481	98.8288	102.255	93.9877	104.56	95.1524	93.1656	101.555	94.5445	107.928	103.054	107.698	99.9486	95.0327	100.648	109.416	106.255	110.033	109.611	105.512	118.193
PF3D7_0322800	N/A	conserved Plasmodium protein, unknown function	4.08407	5.08326	5.6768	6.33015	4.227	6.34898	6.76221	7.13803	9.11007	6.4686	6.54032	6.76981	3.64709	2.53256	3.75135	2.15977	2.18527	5.46392	2.40908	2.48862	1.24208	1.757	1.13713	1.56139
PF3D7_0323100	N/A	conserved Plasmodium protein, unknown function	29.2369	29.108	30.4221	33.8131	32.3783	34.6122	92.5121	105.053	97.7304	106.857	100.712	110.182	156.867	148.018	148.233	151.914	146.815	155.342	142.622	134.55	141.395	136.822	131.192	136.329
PF3D7_0323200	N/A	conserved Plasmodium protein, unknown function	13.2401	7.89022	13.3174	14.0685	13.2548	18.1606	17.6406	16.6947	18.6637	15.1023	18.3041	23.4044	78.0532	95.211	86.9544	87.8935	82.024	98.826	138.651	139.17	126.777	124.956	111.572	135.549
PF3D7_0323800	N/A	conserved Plasmodium protein, unknown function	97.4811	107.39	102.619	109.014	109.163	118.012	135.055	145.332	140.319	135.313	141.565	137.597	115.484	111.904	112.338	120.856	121.212	131.943	93.4292	96.0341	94.9422	100.54	100.671	98.2299
PF3D7_0403300	N/A	conserved Plasmodium protein, unknown function	4.49715	3.55625	7.21742	5.24616	7.43093	6.87617	5.09475	4.45068	4.95709	4.4305	3.69568	2.97528	4.67122	2.08153	3.76844	3.25441	2.88123	5.21436	3.26707	3.31725	3.36887	1.54437	3.08423	4.7055
PF3D7_0403600	N/A	conserved Plasmodium protein, unknown function	31.0947	28.7146	35.2044	31.8325	32.4796	32.3073	8.36795	7.43563	8.01755	6.7881	7.17106	7.15877	72.2858	67.6852	63.8182	56.3332	56.6226	58.0618	143.955	142.365	139.655	135.067	146.567	142.591
PF3D7_0404000	N/A	conserved Plasmodium protein, unknown function	93.0865	106.107	99.3524	91.206	103.881	98.0345	6.77488	7.61378	5.14986	9.09511	11.0282	12.7054	11.8753	8.99589	10.3825	10.3728	8.89429	16.3084	39.4171	38.3342	47.1162	51.7269	39.988	44.0615
PF3D7_0404200	N/A	conserved Plasmodium protein, unknown function	8.45164	7.46966	8.42204	11.7705	13.8562	14.1289	5.55638	4.0899	5.40625	4.34278	5.35984	6.10057	30.589	29.1474	25.1312	28.368	22.4782	32.569	38.8861	43.1691	34.5942	33.3653	46.0673	43.6525
PF3D7_0405500	N/A	conserved Plasmodium protein, unknown function	65.5944	64.6973	62.8323	71.1017	56.7697	71.7904	120.265	138.84	141.083	126.854	166.995	154.999	97.2794	113.76	112.363	111.674	126.609	116.273	58.7275	54.2	65.1739	47.0568	63.645	64.8603
PF3D7_0406900	N/A	conserved Plasmodium protein, unknown function	45.0962	35.9693	40.0524	46.2186	42.5915	51.5459	17.1	20.0652	16.7725	11.4287	16.4752	17.696	8.40226	11.5875	7.44581	18.0275	17.3302	15.5574	8.92286	8.7866	7.66008	13.4408	12.8166	16.3717
PF3D7_0407000	N/A	conserved Plasmodium protein, unknown function	161.102	160.721	174.244	190.579	163.929	173.925	130.927	128.358	135.26	105.907	126.202	127.308	55.6589	55.785	57.1596	64.8278	62.6297	81.1465	27.7048	23.9534	26.5916	27.7458	25.8253	28.7977
PF3D7_0407400	N/A	conserved Plasmodium protein, unknown function	19.6788	21.7549	14.4942	17.2399	14.9839	20.8935	31.6387	27.4843	32.6217	42.5298	48.3476	46.0932	79.7927	87.366	88.9984	109.21	104.647	103.835	56.8623	50.9193	44.6521	49.1803	56.9834	67.5656
PF3D7_0407600	N/A	conserved Plasmodium protein, unknown function	3.23759	3.6318	6.12988	4.74879	5.24692	8.65984	0.709498	2.462	1.91758	0.950627	2.76121	3.07795	0.442181	0.837417	0.758037	0.392783	1.15914	0.993686	1.16833	2.72713	1.20473	2.48526	2.34376	2.76072
PF3D7_0408000	N/A	conserved Plasmodium protein, unknown function	422.253	458.044	551.28	420.445	403.155	407.543	33.4972	25.6047	25.0709	52.4337	47.44	49.0603	28.9059	20.9088	18.5827	23.537	23.454	24.0587	31.4252	45.2012	38.9673	53.6713	63.4638	68.751
PF3D7_0408100	N/A	conserved Plasmodium protein, unknown function	170.028	177.147	191.062	163.861	176.486	165.846	63.9456	73.7549	69.7663	59.4451	75.5348	69.4373	37.5819	34.9105	45.0989	40.6067	32.8393	37.7004	69.7922	65.1489	68.3741	63.3285	60.5413	63.9817
PF3D7_0408200	N/A	conserved Plasmodium protein, unknown function	105.49	97.1968	108.625	102.166	99.2908	97.5608	27.4436	33.3927	28.8067	30.261	32.782	30.3016	16.4929	18.5494	15.5994	14.3697	13.0627	16.0939	30.429	26.0703	27.5035	32.8779	34.2822	32.464
PF3D7_0408800	N/A	conserved Plasmodium protein, unknown function	2.19315	2.11228	0.41281	2.02541	1.17098	2.07761	0.302609	3.15022	0.294433	1.14034	1.63064	1.75038	0	0	1.16392	0.753869	0.317821	0.423819	0	0.445464	0.578063	1.02214	1.05844	0
PF3D7_0409000	N/A	conserved Plasmodium protein, unknown function	9.38353	10.2128	10.0272	12.9087	12.3208	14.5097	4.24998	5.47268	3.1861	2.91428	4.19235	5.49089	8.20669	8.48031	8.64228	8.18664	7.02471	7.65993	25.9753	22.9226	25.1543	23.7294	21.9628	24.5383
PF3D7_0410500	N/A	conserved Plasmodium protein, unknown function	30.2258	35.5574	18.2871	22.5669	19.7119	23.1795	16.9801	15.6467	13.0431	20.2064	17.6577	16.1542	3.75957	5.53778	4.72639	9.27658	3.75444	5.00661	10.7613	9.20903	7.2555	6.03729	18.7552	8.94192
PF3D7_0411700	N/A	conserved Plasmodium protein, unknown function	23.2673	3.84162	6.56933	8.79049	9.58351	17.3184	2.75179	5.20847	2.00808	4.14788	12.3569	12.9326	3.85875	3.65391	3.30755	4.57022	1.44506	1.927	3.18611	2.02542	1.31416	3.09827	6.01561	2.75334
PF3D7_0411800	N/A	conserved Plasmodium protein, unknown function	18.9733	23.1623	18.4684	21.6084	22.7272	24.6086	10.3244	11.5197	9.88909	8.84089	14.107	15.9174	82.9223	90.8603	81.005	86.402	78.3086	82.4266	151.187	138.677	145.538	139.131	137.035	147.115
PF3D7_0412200	N/A	conserved Plasmodium protein, unknown function	14.2621	20.4518	14.6158	15.034	22.5064	21.684	31.2675	31.6602	31.6991	27.85	25.3322	34.7807	31.581	40.2598	31.5377	30.6857	33.0689	33.9921	33.8228	20.6	23.8081	27.8189	19.6933	32.5978
PF3D7_0414400	N/A	conserved Plasmodium protein, unknown function	5.46376	2.65884	3.57244	9.85035	7.36989	13.2576	4.76139	6.98442	9.03384	3.94737	8.33862	12.3935	4.00605	2.52893	1.83137	1.58156	4.00059	3.33428	2.86671	2.10274	1.8191	4.28873	4.78802	4.28767
PF3D7_0414800	N/A	conserved Plasmodium protein, unknown function	81.6361	108.47	109.06	73.6506	85.4775	77.764	2.08694	2.73466	3.28012	3.26672	5.76703	4.52678	4.05201	3.83691	3.24166	2.66617	3.03486	3.59736	15.9106	16.3059	14.5664	14.8213	15.1605	23.1299
PF3D7_0415200	N/A	conserved Plasmodium protein, unknown function	19.3462	17.6165	19.9135	21.0582	22.1324	26.9992	12.1335	15.1574	13.1134	10.2983	15.1889	17.8158	136.011	130.741	151.71	129.714	120.925	129.151	222.288	204.665	212.241	196.597	190.815	205.863
PF3D7_0415700	N/A	conserved Plasmodium protein, unknown function	11.7617	11.9205	20.6401	18.5036	16.8108	18.7415	2.39686	2.83542	3.06087	1.24193	2.55624	3.68264	21.4266	21.3501	19.8785	15.4254	17.1494	25.5965	39.8236	39.4734	46.0724	37.2751	33.2721	38.6711
PF3D7_0416900	N/A	conserved Plasmodium protein, unknown function	68.1146	70.9125	66.7644	69.9774	71.2669	70.8387	94.6471	98.4399	97.0091	96.2026	100.472	99.7983	125.678	120.245	117.684	123.044	119.442	126.704	94.3499	91.1485	92.5251	97.0769	96.8801	101.142
PF3D7_0417000	N/A	conserved Plasmodium protein, unknown function	8.46713	7.09479	5.49842	8.95695	8.81562	8.55581	2.45341	3.64863	3.58068	4.3585	6.45285	6.33536	2.21165	1.55129	3.03317	2.18286	2.20863	2.45437	3.24645	3.09566	1.33904	3.35425	7.35543	5.08493
PF3D7_0417400	N/A	conserved Plasmodium protein, unknown function	176.734	160.818	179.534	190.306	176.529	204.722	277.501	298.237	270.794	290.145	315.186	324.564	164.255	151.915	160.72	175.252	172.984	184.487	185.052	176.513	177.56	195.361	193.265	205.509
PF3D7_0417600	N/A	conserved Plasmodium protein, unknown function	13.3829	13.9334	15.4889	15.823	17.2909	24.1683	1.8313	6.32584	6.77093	7.31506	7.89455	11.4534	10.1435	11.4288	13.1189	16.8041	14.0405	13.5936	37.9966	43.807	37.6064	41.0316	38.5924	41.3192
PF3D7_0417700	N/A	conserved Plasmodium protein, unknown function	9.44906	5.19185	7.87237	12.3288	9.92481	14.772	2.82129	4.61183	3.74326	2.12632	3.80071	7.32505	6.65362	6.69774	6.90549	9.69077	7.27308	6.46584	27.4393	25.5796	27.0695	24.8347	21.5303	24.8927
PF3D7_0417900	N/A	conserved Plasmodium protein, unknown function	14.8632	5.89449	7.57016	12.6254	9.98987	19.3258	18.4574	18.6094	16.4328	16.6384	19.6103	29.8307	20.2998	14.8438	18.7921	12.9229	9.88265	16.3889	21.6779	20.4224	17.7444	17.3858	16.6671	15.8123
PF3D7_0418000	N/A	conserved Plasmodium protein, unknown function	16.2011	13.4312	14.7651	16.8507	16.249	19.4059	4.55991	7.68237	6.72819	6.72228	9.76564	12.4633	29.9569	26.1561	28.4442	32.6507	32.5942	31.698	33.604	32.53	31.8911	40.64	40.326	42.6835
PF3D7_0418300	N/A	conserved Plasmodium protein, unknown function	1027.14	803.306	979.447	914.897	829.002	1004.46	980.019	1030.17	994.305	1044.21	973.598	984.763	763.503	718.374	741.687	764.132	782.345	766.229	1086.98	1070.88	1043.64	1106.79	1103.56	1097.57
PF3D7_0419100	N/A	conserved Plasmodium protein, unknown function	4.16863	3.61343	5.29639	3.76232	5.56436	6.03322	5.03287	4.35475	3.91751	8.01975	3.74517	8.31758	25.8101	22.4033	21.985	26.7478	30.356	26.1812	17.9812	17.5694	21.2884	21.6949	24.5193	24.1714
PF3D7_0419300	N/A	conserved Plasmodium protein, unknown function	16.3067	13.6932	14.9632	17.1345	17.0595	18.8268	5.06248	5.78915	4.00212	3.49749	6.53577	6.25309	69.9543	73.0096	79.5096	66.0367	67.902	64.8462	142.826	142.526	139.62	123.023	129.668	136.447
PF3D7_0419400	N/A	conserved Plasmodium protein, unknown function	27.1448	29.2369	29.3114	30.4921	27.18	27.7248	7.00355	8.10806	7.27743	5.9702	4.9159	6.71078	25.8394	25.1599	24.6493	16.2899	16.1395	16.5702	157.928	159.026	158.4	176.158	172.397	180.97
PF3D7_0420500	N/A	conserved Plasmodium protein, unknown function	11.3315	10.2152	5.11896	8.90465	13.2136	13.454	2.06384	2.84098	3.46849	2.68669	3.37007	3.12011	5.78812	1.99304	4.87112	6.54372	8.86739	6.83211	13.3817	13.6716	10.0354	16.8997	20.9999	15.5814
PF3D7_0421700	N/A	conserved Plasmodium protein, unknown function	3.45507	2.39593	2.94154	3.66834	4.05279	8.39245	0.880115	3.16511	2.61182	1.2603	3.20126	4.77265	0.123416	0.155819	0.169259	0.767399	0.878139	0.677954	0.0407612	0.0647798	0.168125	1.28821	1.19288	2.42168
PF3D7_0421800	N/A	conserved Plasmodium protein, unknown function	5.43556	3.14109	6.13873	10.2679	6.09461	9.44022	0	8.51737	3.28379	6.783	23.2383	19.5218	0	0	0	0.934207	4.72618	3.15122	2.08409	1.65608	0	2.53329	3.93492	15.7588
PF3D7_0421900	N/A	conserved Plasmodium protein, unknown function	20.8552	27.8117	28.9885	16.9705	18.5015	37.4867	18.5937	7.54142	7.7534	13.0125	10.7351	21.1261	0	3.52704	0	6.6173	4.18464	0	2.46039	1.95509	0	4.48604	4.64539	23.9196
PF3D7_0422600	N/A	conserved Plasmodium protein, unknown function	21.8771	31.1541	28.678	25.3861	23.7787	29.3598	30.0781	24.4862	18.2515	26.8127	21.2039	26.1905	20.4085	21.1861	22.7024	23.3657	20.041	21.2894	20.0714	19.5201	20.388	21.8486	20.3622	23.9466
PF3D7_0423000	N/A	conserved Plasmodium protein, unknown function	89.7818	95.6042	81.174	93.756	86.9328	94.449	66.1855	65.4029	65.2098	66.5619	73.5048	79.4051	113.304	103.686	91.9498	101.6	104.817	90.3567	157.809	139.383	142.186	132.113	139.301	140.384
PF3D7_0423300	N/A	conserved Plasmodium protein, unknown function	114.329	115.819	118.201	96.0897	103.635	106.804	8.89334	11.9033	10.7545	10.1497	9.01404	11.6662	18.5281	19.344	24.0666	14.0317	9.60726	12.0997	160.751	155.043	142.947	145.62	158.643	146.314
PF3D7_0423600	N/A	conserved Plasmodium protein, unknown function	288.187	317.145	304.076	302.22	295.382	309.183	349.926	368.573	343.365	326.126	346.129	354.94	322.047	316.368	322.648	319.277	296.296	324.378	303.589	294.416	301.221	277.027	270.285	287.468
PF3D7_0502300	N/A	conserved Plasmodium protein, unknown function	7.91428	3.46101	6.28083	6.24946	7.67469	15.535	0.885412	5.53038	5.68583	2.53578	8.58806	12.9317	0.99327	0.940543	2.21361	1.91166	0.557952	0.744038	3.28052	2.08543	1.3531	7.77581	4.95508	9.21349
PF3D7_0502500	N/A	conserved Plasmodium protein, unknown function	17.0832	14.808	12.9352	12.1259	14.4281	14.9572	4.82141	5.01917	3.12742	3.02813	4.33012	3.02124	2.02827	1.2804	0	0.66729	1.18155	1.57561	0.297728	0.709747	0	1.0857	0.562131	1.12563
PF3D7_0502600	N/A	conserved Plasmodium protein, unknown function	17.2316	13.3807	14.5956	16.4111	17.9983	25.336	22.4387	24.892	23.4229	24.9191	24.2895	31.857	81.6843	82.3468	80.9473	92.5496	88.7261	87.4114	55.5394	55.1254	54.0765	60.9851	58.8632	68.0232
PF3D7_0503900	N/A	conserved Plasmodium protein, unknown function	3.77105	2.9056	5.087	5.69886	6.5102	6.02013	7.89163	10.5051	10.041	8.75813	14.2529	12.1643	22.9836	22.5696	22.2648	16.0591	18.8537	18.9473	24.3391	23.5533	26.5056	19.3328	19.8679	17.9614
PF3D7_0504300	N/A	conserved Plasmodium protein, unknown function	5.64695	3.26324	6.37746	4.26687	4.2759	9.23997	1.27499	1.00552	1.24054	3.36324	4.00776	3.68746	7.44953	3.95028	5.72132	6.52907	5.35634	8.33322	10.2352	11.2613	11.7719	11.9628	9.47659	11.694
PF3D7_0504800	N/A	conserved Plasmodium protein, unknown function	33.1512	31.9977	35.2401	39.386	35.9864	40.919	16.9146	16.2879	15.8172	13.8889	14.5261	15.9654	156.018	148.785	152.504	132.098	128.035	129.51	359.651	341.122	353.963	335.315	329.998	347.505
PF3D7_0506000	N/A	conserved Plasmodium protein, unknown function	0.849307	0.981589	1.19897	0.641742	0.816242	0.938658	4.39451	2.82803	3.24959	2.25217	2.5259	2.54191	0.739475	1.86725	3.21148	2.04358	2.2154	0.984756	0.976919	1.94072	1.84683	2.37496	0.922246	0.703518
PF3D7_0506400	N/A	conserved Plasmodium protein, unknown function	24.8697	23.9527	20.285	27.4219	19.8293	26.3517	2.28767	1.732	3.33879	3.27588	4.72549	4.63138	2.56634	3.44266	2.85968	4.55929	5.52613	7.68958	12.5021	16.1646	14.4211	21.1209	23.2047	28.1542
PF3D7_0506500	N/A	conserved Plasmodium protein, unknown function	77.087	74.8501	79.7903	80.6668	80.0639	89.9156	180.489	189.927	175.612	191.132	206.967	213.438	160.649	158.383	171.13	183.426	179.02	185.444	167.028	155.482	158.582	160.777	163.784	169.39
PF3D7_0507900	N/A	conserved Plasmodium protein, unknown function	134.203	143.594	142.684	165.047	125.62	175.47	237.398	217.686	214.515	214.9	190.99	214.951	87.0276	105.651	106	84.6934	77.0329	89.9599	98.892	105.735	106.533	85.0244	78.5569	82.0722
PF3D7_0509300	N/A	conserved Plasmodium protein, unknown function	90.3587	100.245	82.3123	98.1195	94.0777	95.4235	76.2174	86.1559	80.5095	84.7015	84.4546	84.0649	78.921	70.749	64.6363	69.5915	72.822	79.0712	60.4656	54.2808	52.7445	53.0379	59.2415	51.3698
PF3D7_0509700	N/A	conserved Plasmodium protein, unknown function	8.76579	6.20271	8.8896	9.10168	10.545	9.49029	3.11014	3.78434	5.04351	4.35319	4.78839	6.96039	15.1606	14.8146	13.9562	14.7582	17.1102	18.6682	10.2887	9.37475	10.1849	8.00401	10.8784	9.63206
PF3D7_0510000	N/A	conserved Plasmodium protein, unknown function	13.4562	10.0166	11.4192	11.9484	15.6357	17.0925	6.29385	9.11324	7.77722	4.98066	6.78302	8.96482	20.2991	19.2215	19.1848	22.3693	20.69	24.0645	35.5617	33.6784	33.063	41.455	37.5341	43.2002
PF3D7_0510700	N/A	conserved Plasmodium protein, unknown function	3.98296	4.98692	2.24911	4.51433	4.25322	7.12702	4.39653	1.56029	2.13887	1.24258	1.97427	4.76827	1.54128	0.972975	0	0.912731	0	2.30908	1.52714	0.809003	0.524908	3.09382	1.68195	2.74938
PF3D7_0511100	N/A	conserved Plasmodium protein, unknown function	10.393	3.51563	9.16095	10.0876	7.7958	11.2062	17.6279	20.059	15.7223	13.4438	17.3395	18.6632	7.35688	8.35962	7.06272	11.6759	10.5795	11.4626	12.8293	10.349	11.0242	12.7591	13.7628	17.6379
PF3D7_0511400	N/A	conserved Plasmodium protein, unknown function	11.1877	11.1829	6.82974	10.9667	11.8177	15.8498	9.01174	6.8702	11.4474	12.6404	10.1168	10.8597	5.96742	6.86941	7.22119	11.2252	9.99056	5.6095	6.0286	8.84397	6.69463	7.89168	4.81564	8.26542
PF3D7_0511900	N/A	conserved Plasmodium protein, unknown function	9.05177	7.80938	6.91116	8.28457	7.59664	9.98394	27.1253	28.0681	27.2139	29.9891	32.8925	27.6254	19.6845	18.1257	18.6741	17.354	16.7386	15.817	8.70098	6.21486	10.7867	9.50684	9.59841	10.3493
PF3D7_0512400	N/A	conserved Plasmodium protein, unknown function	34.406	28.4034	39.412	35.6536	23.9338	32.283	30.1116	41.5902	40.3837	26.681	31.4287	41.4839	6.84722	5.04291	8.60807	3.37905	4.27368	3.41941	4.14602	2.69553	7.38444	7.33038	2.1349	7.32857
PF3D7_0512500	N/A	conserved Plasmodium protein, unknown function	16.8417	14.404	16.7379	16.4585	17.2651	23.3998	13.2457	16.0981	14.0409	16.0252	20.5362	18.4989	36.0727	42.7667	37.2045	44.4026	40.5631	40.8127	35.774	30.1203	38.0207	34.0656	36.4541	38.9224
PF3D7_0512800	N/A	conserved Plasmodium protein, unknown function	8.65227	9.85904	12.18	13.9962	13.7029	15.8157	24.213	28.1182	29.0068	36.6113	37.2849	39.3539	73.0701	73.1877	76.9294	83.9874	82.0122	84.2135	36.7721	38.3166	36.6171	37.3145	39.9632	41.4882
PF3D7_0514200	N/A	conserved Plasmodium protein, unknown function	29.8219	26.2247	30.6291	28.7385	29.5608	30.025	51.7034	54.2644	55.7897	59.0578	48.5238	51.7417	83.7915	81.719	79.6497	74.8764	68.9585	66.0238	137.874	132.866	146.784	139.088	139.622	133.807
PF3D7_0514900	N/A	conserved Plasmodium protein, unknown function	119.656	124.903	111.701	124.992	120.204	124.491	97.7718	99.303	101.816	99.3652	103.237	99.5697	71.0604	68.302	69.513	74.1771	73.2187	69.3693	97.3253	104.732	98.4437	94.4486	96.0093	104.129
PF3D7_0515200	N/A	conserved Plasmodium protein, unknown function	21.1103	17.2573	15.7003	24.1211	25.4018	28.6152	19.1817	20.5736	15.7603	13.4929	15.313	8.32144	57.9801	57.355	65.9908	42.4766	54.618	54.9239	105.42	119.537	115.626	123.823	125.612	136.48
PF3D7_0521000	N/A	conserved Plasmodium protein, unknown function	116.293	124.445	123.203	131.079	117.552	133.84	157.756	160.952	152.162	163.243	173.897	172.508	181.195	192.428	173.781	201.454	194.943	201.506	111.993	108.345	109.134	107.518	116.836	121.758
PF3D7_0521100	N/A	conserved Plasmodium protein, unknown function	1.65475	1.20416	0.830586	1.51276	1.53143	1.81916	1.01476	1.05639	1.48102	1.3384	1.54931	1.79759	4.48236	4.80585	3.61034	8.63736	7.08739	9.02478	5.16969	5.15364	3.82846	8.05488	5.98954	6.54892
PF3D7_0521600	N/A	conserved Plasmodium protein, unknown function	24.9966	26.464	29.5232	27.4903	27.5077	33.6216	14.5332	15.6975	17.3683	14.7631	22.2741	18.9602	12.848	15.1026	15.7976	12.1997	14.1024	20.797	5.12129	10.1157	7.5441	7.29229	12.432	11.6964
PF3D7_0521900	N/A	conserved Plasmodium protein, unknown function	20.3488	11.79	14.5367	19.075	20.0186	29.4465	19.3224	20.002	20.7793	16.0956	25.4544	25.0643	34.7836	32.4479	31.42	54.2684	48.8535	52.8854	22.3619	20.6333	20.8626	30.1688	30.0031	33.3577
PF3D7_0522000	N/A	conserved Plasmodium protein, unknown function	88.048	96.6842	84.3468	108.347	94.5306	102.542	128.51	139.116	137.128	146.537	141.683	152.962	127.079	126.235	120.22	132.262	120.327	124.164	78.8884	72.2795	76.1357	86.5074	74.2084	74.9052
PF3D7_0522100	N/A	conserved Plasmodium protein, unknown function	37.9003	41.983	40.4686	37.787	39.0424	44.6387	18.1741	19.2049	18.476	17.9969	16.3222	20.2116	29.8277	28.6411	28.6037	20.3031	21.8267	21.1163	73.3	72.5828	69.3567	64.6908	58.2943	66.7031
PF3D7_0522400	N/A	conserved Plasmodium protein, unknown function	58.1726	50.6428	58.8963	60.9282	58.2387	63.5689	10.0105	11.1375	9.5063	10.3611	12.2863	12.3364	44.7391	41.8241	43.9072	46.2628	45.1018	47.9133	135.072	123.341	126.334	166.262	162.56	167.486
PF3D7_0524100	N/A	conserved Plasmodium protein, unknown function	235.929	223.214	241.251	236.28	234.166	260.577	116.233	129.393	122.816	110.158	114.316	118.781	115.219	117.904	124.336	125.272	123.931	123.772	113.32	104.758	105.86	102.172	96.7832	108.068
PF3D7_0524500	N/A	conserved Plasmodium protein, unknown function	47.1615	63.5146	49.6515	52.2454	52.6236	56.5404	42.0219	48.8496	47.9692	39.9	38.4828	52.3932	33.4069	35.5877	34.3619	37.643	30.7549	29.1951	43.8273	37.2617	49.9334	45.0777	36.8898	38.4038
PF3D7_0526400	N/A	conserved Plasmodium protein, unknown function	19.6254	17.8708	23.2836	23.4669	19.814	23.2863	13.2933	14.755	15.4891	10.2662	12.381	11.7474	49.9391	40.0968	44.0286	46.4725	42.7465	49.6479	97.7456	88.9052	90.7592	92.7594	92.2752	99.8384
PF3D7_0526600	N/A	conserved Plasmodium protein, unknown function	35.1467	31.348	36.6956	35.138	31.3935	34.1837	7.15449	7.55272	7.21841	10.5726	10.6102	9.84412	56.9282	52.5825	55.4178	59.7958	57.3885	56.9509	72.4223	68.9198	72.3591	65.745	67.2711	66.7578
PF3D7_0526800	N/A	conserved Plasmodium protein, unknown function	185.471	182.717	200.825	189.156	199.059	194.432	282.652	282.216	301.932	325.987	321.504	323.501	288.229	284.141	302.879	308.342	305.612	298.923	215.706	222.026	211.179	209.409	207.52	229.339
PF3D7_0527400	N/A	conserved Plasmodium protein, unknown function	219.614	235.784	239.212	219.002	207.241	227.61	170.699	185.998	193.999	167.168	174.036	167.79	65.9357	67.2706	68.871	70.5991	64.9479	69.8459	58.4236	65.3026	62.4216	58.3958	50.4194	53.4152
PF3D7_0527600	N/A	conserved Plasmodium protein, unknown function	48.4696	54.6777	64.0143	55.0821	56.105	55.866	57.493	67.4182	67.6595	62.824	57.8732	58.6139	184.557	171.326	182.479	163.233	163.065	150.694	220.203	226.434	210.336	203.765	209.495	206.737
PF3D7_0528600	N/A	conserved Plasmodium protein, unknown function	0.998609	0	1.12779	0	0.319911	0	0	1.17359	1.20658	0.934618	0.371242	0.298875	1.15929	0.365917	0.397478	2.05956	0.868283	0.578934	0.382885	0	1.18445	0.465411	2.16874	0.413596
PF3D7_0529800	N/A	conserved Plasmodium protein, unknown function	44.7119	50.2225	45.6568	51.4512	55.2061	57.0929	25.4099	27.0761	26.299	27.4329	29.2964	36.633	214.654	208.516	218.677	201.721	195.639	214.283	313.259	315.221	325.009	307.583	298.391	306.788
PF3D7_0530000	N/A	conserved Plasmodium protein, unknown function	91.7212	93.237	95.6185	96.0952	96.6371	93.0686	29.4258	33.1672	28.7379	30.7326	28.8028	32.2723	124.561	117.559	123.353	107.626	114.591	116.999	115.15	105.129	106.738	83.8819	89.3349	97.5899
PF3D7_0530400	N/A	conserved Plasmodium protein, unknown function	3.71268	5.10827	5.1913	5.61066	6.23009	5.69434	3.6591	2.67798	38.0708	4.37564	6.70395	5.46769	25.3816	27.2518	23.8788	30.4261	26.6451	28.9036	13.738	14.1844	14.1661	13.2384	13.8224	13.8636
PF3D7_0530700	N/A	conserved Plasmodium protein, unknown function	67.5143	78.0299	58.978	71.4084	69.1724	57.7042	86.9103	82.969	84.2541	82.4854	82.4886	85.2196	79.443	71.3314	78.9446	88.7816	79.5119	91.757	44.4434	40.3477	39.9636	38.4857	38.3583	46.5514
PF3D7_0531100	N/A	conserved Plasmodium protein, unknown function	24.855	23.8207	24.2269	24.7134	27.1949	29.7037	4.21035	6.47121	6.03708	4.86719	7.13619	9.20135	16.7799	15.4408	18.325	15.4574	13.4655	15.5179	81.1358	79.8511	84.9339	90.6753	84.3182	95.9425
PF3D7_0531300	N/A	conserved Plasmodium protein, unknown function	31.8665	37.6999	37.1225	34.7591	37.78	48.3321	8.10143	10.2227	7.68042	8.14108	14.7384	12.1658	69.9101	74.6577	70.1109	79.3501	78.9779	65.4602	72.3472	83.9401	81.5458	78.1175	80.1052	86.0483
PF3D7_0601900	N/A	conserved Plasmodium protein, unknown function	243.879	256.251	245.902	236.546	256.829	239.61	820.798	824.076	812.195	816.341	771.938	781.323	228.347	239.726	229.59	270.73	272.168	264.064	61.4771	59.5551	59.1127	86.3414	81.3251	78.6746
PF3D7_0602700	N/A	conserved Plasmodium protein, unknown function	31.585	29.2885	27.3754	32.1912	35.0617	42.5622	10.4898	14.963	18.9336	16.6138	15.1554	15.9384	10.8723	11.0353	14.1799	10.0995	12.4541	10.8589	9.15312	8.39228	5.66299	6.33324	7.17856	5.93237
PF3D7_0602900	N/A	conserved Plasmodium protein, unknown function	106.621	115.488	118.378	110.596	105.44	105.233	69.0799	69.9158	62.9607	60.9015	56.4878	64.438	31.5421	35.0108	37.518	34.0824	30.902	32.3992	81.9581	81.133	76.0607	81.3789	75.507	87.6786
PF3D7_0603900	N/A	conserved Plasmodium protein, unknown function	12.569	6.92809	10.9192	14.7085	17.469	23.5694	5.603	7.42359	4.82857	4.46412	8.6264	12.5007	7.85692	6.66043	11.545	8.10914	8.74291	6.50203	20.463	21.0914	15.749	16.5823	15.5382	22.2645
PF3D7_0604000	N/A	conserved Plasmodium protein, unknown function	6.59108	5.31465	6.98211	8.21037	7.5621	8.48648	4.31453	3.12243	3.90986	7.10918	6.42015	5.96385	35.4704	36.3209	36.281	37.0225	39.4055	35.7823	20.8048	18.5869	20.7663	16.526	20.6761	19.4686
PF3D7_0604300	N/A	conserved Plasmodium protein, unknown function	43.1881	39.2559	39.8838	41.6414	44.6053	45.956	58.939	56.4836	58.0713	55.0871	62.8007	54.8002	133.7	117.618	123.823	116.135	120.087	123.103	129.972	127.54	122.727	116.89	114.963	115.988
PF3D7_0604900	N/A	conserved Plasmodium protein, unknown function	13.872	8.50711	10.2312	13.4053	11.0646	12.6942	7.03122	7.31962	10.7179	10.2452	10.5246	12.2011	91.0376	91.0805	77.7517	94.0045	101.908	103.399	48.4118	48.3023	46.3385	55.4158	52.4655	50.8878
PF3D7_0605700	N/A	conserved Plasmodium protein, unknown function	55.1185	47.3092	61.3335	51.0392	55.5694	59.6375	5.3684	6.35067	9.14085	2.78163	3.61603	5.57971	2.82298	5.94027	6.12999	2.78623	2.11435	2.81951	13.053	19.7567	17.6258	15.4886	9.97536	8.39285
PF3D7_0606300	N/A	conserved Plasmodium protein, unknown function	10.4833	9.49646	9.9196	6.13722	9.43985	11.9889	3.75305	7.76958	10.4985	6.71784	6.53058	5.42717	1.97355	1.86878	4.51103	2.92178	4.18806	2.29964	7.60447	7.25126	6.0491	5.54611	5.74311	8.21443
PF3D7_0606400	N/A	conserved Plasmodium protein, unknown function	13.1638	14.7666	14.4295	10.7268	8.93033	17.6051	5.449	10.3136	10.6035	4.5899	7.48457	8.80664	3.14628	2.55365	3.08212	3.72639	3.02977	7.63158	3.56275	3.06698	1.83688	2.52622	0.840841	1.92426
PF3D7_0607700	N/A	conserved Plasmodium protein, unknown function	42.1449	35.3918	40.3805	44.8697	43.1552	51.2482	10.4354	13.2408	11.5598	8.84528	9.11248	12.1225	54.3176	50.9991	49.4772	34.5188	35.0356	37.8946	332.233	321.746	332.342	328.756	324.812	353.617
PF3D7_0607900	N/A	conserved Plasmodium protein, unknown function	15.6316	17.0962	15.2841	15.0086	23.5932	16.4976	8.33784	10.4388	8.8731	10.8661	12.7144	12.5595	105.349	110.405	113.831	114.82	107.911	115.802	77.3916	76.6481	85.527	76.4705	72.0731	73.8662
PF3D7_0608100	N/A	conserved Plasmodium protein, unknown function	45.9666	40.5139	45.5788	47.6615	48.9814	54.0558	69.094	73.8433	68.3565	82.5045	83.0401	85.6828	175.376	176.967	178.545	184.912	175.667	176.291	217.009	204.017	212.925	202.241	194.449	202.652
PF3D7_0608200	N/A	conserved Plasmodium protein, unknown function	0	0	1.09928	0	0	0	0	0	0.522701	0	0.241238	0.776852	0	0.475555	0.516572	1.11527	0	0.752398	0.74641	0	0.256556	0.30243	0	0.26876
PF3D7_0608600	N/A	conserved Plasmodium protein, unknown function	27.2519	15.8632	18.4215	22.9465	18.2254	27.3866	14.4919	13.559	12.6583	15.6385	16.8606	17.7414	56.1152	51.0226	45.9221	53.1967	42.2019	49.8189	82.0657	67.151	73.1405	71.3852	73.7288	77.2788
PF3D7_0608900	N/A	conserved Plasmodium protein, unknown function	12.1718	15.2986	15.2929	13.7191	14.525	18.1607	14.8633	18.7153	17.0966	16.2334	17.1384	16.3477	51.5759	55.6397	54.3826	56.3785	49.2125	61.6563	112.939	111.532	113.751	115.087	110.363	123.069
PF3D7_0609300	N/A	conserved Plasmodium protein, unknown function	20.3127	16.0296	15.047	18.3191	19.4519	26.2775	18.9863	14.3746	18.8252	16.4217	20.3807	20.4609	102.185	104.444	108.758	105.785	100.083	108.138	125.701	120.98	132.295	119.609	116.373	132.979
PF3D7_0609500	N/A	conserved Plasmodium protein, unknown function	4.75206	5.49221	6.40555	6.0231	8.00463	7.16402	10.3429	7.9868	9.56956	10.2341	8.66215	10.4146	2.66937	2.4715	2.07452	0.895772	1.5328	1.68853	3.9967	4.01656	3.7576	4.71526	4.43886	3.99983
PF3D7_0609600	N/A	conserved Plasmodium protein, unknown function	5.33507	4.0433	6.22279	5.77147	5.65972	8.23003	2.46181	2.878	1.9726	2.12825	3.70661	5.54934	8.42725	5.38403	3.75969	5.17091	6.46391	5.37465	16.9681	15.775	16.5286	19.5656	18.4244	18.0393
PF3D7_0610700	N/A	conserved Plasmodium protein, unknown function	194.492	233.859	232.953	221.473	224.99	245.661	239.603	255.554	232.842	197.059	219.964	234.121	207.559	208.963	213.066	273.061	239.856	241.234	78.5399	86.3301	75.6256	82.4951	81.6363	103.167
PF3D7_0611800	N/A	conserved Plasmodium protein, unknown function	191.916	214.917	198.219	199.17	197.16	194.203	168.549	174.613	169.693	186.566	192.577	193.663	258.979	251.456	260.161	269.588	260.953	279.935	240.021	231.836	241.101	229.477	228.266	232.996
PF3D7_0612000	N/A	conserved Plasmodium protein, unknown function	10.428	8.29823	10.8117	6.97527	8.43383	9.50076	6.51021	7.36656	7.98673	4.90655	4.82999	5.4234	29.5702	21.2979	24.6319	25.7379	23.4852	23.5875	51.1256	45.5217	48.5282	61.0296	50.3682	48.7125
PF3D7_0612500	N/A	conserved Plasmodium protein, unknown function	47.3384	18.6019	45.9776	47.2154	55.2012	55.6073	39.1904	37.8308	49.5709	56.7104	68.2821	68.5731	14.2884	20.8153	27.1327	26.6861	21.4034	38.4216	18.8764	21.3458	15.7214	35.3	19.8762	42.3495
PF3D7_0613000	N/A	conserved Plasmodium protein, unknown function	22.7275	23.9286	24.437	18.2709	21.5435	21.5302	11.8564	16.3431	11.6615	16.5119	14.352	14.1634	211.619	215.729	208.436	199.268	201.946	214.066	208.901	187.341	190.669	176.588	185.715	168.791
PF3D7_0613100	N/A	conserved Plasmodium protein, unknown function	58.1441	51.9654	61.3833	58.4878	53.1038	56.7916	58.6006	58.2879	68.6534	66.3609	57.0598	59.1238	58.486	51.8744	53.1862	49.7797	47.5728	57.5767	64.665	73.5008	60.2547	68.1673	65.6212	69.7022
PF3D7_0613200	N/A	conserved Plasmodium protein, unknown function	16.1262	12.2738	13.7703	17.0393	18.1445	15.6493	5.20996	4.31428	5.06919	4.17201	4.38664	5.41504	76.7107	88.4922	75.1463	90.3137	94.7315	83.9133	133.917	129.662	140.267	129.785	124.714	135.535
PF3D7_0613600	N/A	conserved Plasmodium protein, unknown function	51.9155	53.0691	60.5003	43.0307	48.4587	45.5013	6.96351	9.345	5.83125	6.58175	8.20189	8.37767	45.0618	45.7266	48.8472	48.4882	44.7205	51.4017	64.1307	58.396	58.3876	51.8617	51.8572	49.5145
PF3D7_0614600	N/A	conserved Plasmodium protein, unknown function	10.847	9.82586	8.77379	8.78677	10.8004	18.0516	2.30567	3.21563	2.36144	2.92668	4.03247	7.7212	1.19117	4.40432	1.51694	2.92236	1.78431	0.679831	7.08142	8.93189	7.18617	10.5206	10.3991	12.2634
PF3D7_0615000	N/A	conserved Plasmodium protein, unknown function	139.438	135.389	122.909	129.631	139.941	144.86	127.326	133.525	141.235	132.743	142.448	140.466	43.8685	62.5866	56.8545	49.8787	62.4274	60.0261	56.7955	47.6641	40.9359	53.1867	52.2492	54.1517
PF3D7_0616100	N/A	conserved Plasmodium protein, unknown function	41.955	40.2284	41.7668	50.0962	51.5719	60.0587	49.1416	55.0287	49.8165	45.7625	66.5479	76.4569	38.2431	42.3624	42.3052	52.3449	49.9905	50.4478	38.8455	40.3363	42.2675	41.1348	50.3952	49.4267
PF3D7_0616300	N/A	conserved Plasmodium protein, unknown function	50.0263	44.4987	43.4827	47.6296	40.4432	61.2028	48.788	54.5855	50.6345	55.7271	57.4485	68.0424	55.3393	48.1788	49.8322	61.0412	65.3601	44.946	52.0196	44.8474	47.4274	51.0249	39.2488	63.5687
PF3D7_0616400	N/A	conserved Plasmodium protein, unknown function	28.7039	28.7203	28.8441	26.977	29.595	31.5329	31.0018	31.1872	33.5003	27.6721	28.7837	32.1252	54.2242	46.3292	52.8895	49.7484	54.267	51.3564	61.6666	64.074	60.3131	63.9663	62.5878	62.8009
PF3D7_0616900	N/A	conserved Plasmodium protein, unknown function	73.2735	74.2847	77.4904	81.795	81.1353	85.0535	90.4109	90.1637	81.7985	81.561	92.2556	89.6309	87.4348	88.0323	81.9571	93.1565	89.184	97.4663	77.5777	75.8802	77.3201	75.5579	66.9983	73.3847
PF3D7_0618100	N/A	conserved Plasmodium protein, unknown function	33.9699	22.9373	32.8641	29.8079	28.3958	31.4498	8.46711	8.96703	8.72871	8.96436	9.86752	9.32878	64.4544	62.9067	59.8029	70.8976	75.1648	80.3278	57.514	42.3635	49.4859	49.8225	51.8272	59.5049
PF3D7_0619100	N/A	conserved Plasmodium protein, unknown function	16.7014	15.7778	15.7456	19.6794	18.3309	17.5183	32.8233	38.3456	30.1817	37.1523	37.2533	37.2069	44.6784	45.1271	42.7763	45.0287	43.0601	52.0327	47.7765	49.2034	50.4136	48.3274	45.9438	43.5486
PF3D7_0619200	N/A	conserved Plasmodium protein, unknown function	358.744	404.718	390.217	401.524	396.339	389.723	264.907	271.882	263.646	234.943	255.23	261.888	169.175	175.373	175.137	182.298	172.344	185.749	210.422	212.164	207.573	218.56	204.065	222.408
PF3D7_0619300	N/A	conserved Plasmodium protein, unknown function	15.144	11.8299	14.7033	18.1519	18.2938	22.3227	8.17657	11.0679	9.11283	11.2418	15.4879	18.4703	65.737	59.9882	60.6593	75.2033	68.4405	76.5874	62.9535	60.8392	60.0873	70.5802	69.8517	72.8125
PF3D7_0619600	N/A	conserved Plasmodium protein, unknown function	5.70441	5.39419	3.86542	8.09813	8.63883	11.2008	8.58646	11.1327	11.9469	9.9659	15.5773	16.5762	37.5665	37.0165	36.246	44.279	35.7116	42.9319	23.4624	25.4694	21.8972	30.5497	26.6543	33.2483
PF3D7_0620200	N/A	conserved Plasmodium protein, unknown function	5.11293	4.02906	5.51189	8.54624	4.16935	10.8613	1.34682	3.45965	3.36969	2.46515	2.07358	5.98192	0.539603	0.851598	0.18501	2.71615	0.40415	2.42523	2.67326	2.97394	2.20525	6.93215	4.03784	6.93043
PF3D7_0620300	N/A	conserved Plasmodium protein, unknown function	18.3666	18.114	19.0832	17.8255	14.8273	16.3938	5.87939	4.70073	5.22738	6.57029	7.92044	8.28212	13.5039	10.1399	10.2347	13.3842	11.1788	15.7589	28.3562	21.7119	23.6242	21.7993	22.3373	27.6893
PF3D7_0620600	N/A	conserved Plasmodium protein, unknown function	15.3534	16.266	19.2662	17.2943	17.2149	23.7022	15.1822	14.5352	17.3485	13.9704	16.6476	18.5082	10.1497	9.22021	8.65743	11.1415	9.27059	6.42849	9.32071	9.22562	5.39573	4.57162	9.57093	7.77204
PF3D7_0621000	N/A	conserved Plasmodium protein, unknown function	24.2438	22.1552	23.1776	24.7659	24.9255	30.7646	73.002	72.0031	63.2181	58.6077	80.6546	82.8868	107.474	103.628	115.887	129.46	126.479	138.067	90.4475	87.2634	90.0559	94.5966	95.018	107.136
PF3D7_0622000	N/A	conserved Plasmodium protein, unknown function	24.6762	23.6652	19.5672	26.712	24.8929	19.8947	18.0383	20.9789	24.9519	20.3105	21.4702	24.1989	27.7326	27.8956	21.3156	31.763	36.5205	29.5248	19.1239	18.8755	19.9274	27.4056	28.1257	28.0512
PF3D7_0622100	N/A	conserved Plasmodium protein, unknown function	33.6629	38.4018	39.3315	39.3351	36.6148	42.6112	23.8359	27.6276	27.2329	21.6843	22.1639	24.1975	7.51205	8.41871	8.45028	7.74749	5.68957	6.99701	25.8139	24.7213	25.5835	26.295	30.6326	28.8481
PF3D7_0624800	N/A	conserved Plasmodium protein, unknown function	6.50892	2.67757	4.36073	5.83514	5.15992	5.43446	1.36998	1.81513	0.888642	1.51435	1.88658	2.3773	2.3053	1.69783	0.966044	1.66854	2.11031	1.79081	6.93703	6.85682	8.98509	11.003	8.9447	9.4125
PF3D7_0625200	N/A	conserved Plasmodium protein, unknown function	15.971	9.54038	12.3625	15.4576	14.8319	18.9262	3.71406	6.88921	4.33645	4.59065	10.2737	9.6674	29.7904	22.8828	18.2852	21.0958	22.9364	22.8875	48.9886	41.552	44.1298	52.0204	45.5974	45.0397
PF3D7_0625400	N/A	conserved Plasmodium protein, unknown function	206	218.725	216.389	204.262	199.754	196.721	251.917	247.303	257.377	212.753	234.997	223.827	25.7147	29.7269	27.7723	37.9748	34.0656	38.0431	15.6057	14.6784	14.8878	19.2274	16.1354	18.3483
PF3D7_0625800	N/A	conserved Plasmodium protein, unknown function	29.1704	28.3823	21.2987	30.5504	30.773	30.8469	46.2772	50.2801	48.3055	44.1898	44.0836	44.9923	40.952	35.994	39.3145	30.2209	39.2839	40.9017	50.7723	45.7188	44.308	41.6074	47.3415	39.3353
PF3D7_0625900	N/A	conserved Plasmodium protein, unknown function	7.7942	2.25204	4.76802	6.54373	8.32307	9.84479	4.57062	6.86998	4.44713	7.49738	10.3829	7.58141	20.3588	19.992	18.8726	29.4708	29.6494	28.6179	15.1912	11.0819	11.299	14.8329	19.5132	17.4858
PF3D7_0626000	N/A	conserved Plasmodium protein, unknown function	53.5037	54.0111	55.9063	53.9037	50.977	59.2216	124.05	128.049	128.012	113.273	124.492	130.071	74.4401	68.7216	68.6459	80.7594	72.4355	86.3635	53.4984	49.013	58.1265	57.5223	52.2498	61.9113
PF3D7_0626200	N/A	conserved Plasmodium protein, unknown function	15.6293	14.9738	20.4382	19.7862	14.362	22.4686	17.5359	23.8461	19.0499	13.8579	14.8316	16.372	9.07206	10.2483	9.98624	11.8758	12.1591	15.9758	7.25413	8.7718	10.4072	8.62598	8.18801	7.32494
PF3D7_0626600	N/A	conserved Plasmodium protein, unknown function	40.6529	38.781	30.9723	34.7808	44.2382	28.7306	16.0265	12.6393	14.0341	15.7023	17.2721	16.2228	34.8338	24.1178	23.8864	23.5117	31.4199	29.1796	31.6689	23.5922	32.6557	22.8563	22.1889	28.8639
PF3D7_0627000	N/A	conserved Plasmodium protein, unknown function	3.06915	3.43276	3.13075	4.13942	3.93289	5.18967	2.9507	2.71491	2.87097	2.77982	4.49033	2.72609	2.41365	0.798118	1.6551	1.76965	2.1521	2.29589	1.36657	0.965257	1.17429	2.12254	0.86006	1.88623
PF3D7_0627600	N/A	conserved Plasmodium protein, unknown function	28.8527	22.0121	30.9801	32.0039	30.6891	32.0453	25.2985	28.3963	23.5846	23.8556	25.6796	28.0757	19.4702	16.9784	16.8587	21.2036	19.0317	24.8847	9.80926	10.1331	10.4521	14.0433	13.9933	14.4813
PF3D7_0628500	N/A	conserved Plasmodium protein, unknown function	9.6582	11.707	9.04535	11.8663	10.867	14.5795	20.477	19.3791	15.5595	13.9631	16.639	20.3048	35.0042	26.0679	25.6909	34.4945	28.6752	31.4104	14.9932	18.804	18.2544	18.0052	14.8362	21.8545
PF3D7_0628700	N/A	conserved Plasmodium protein, unknown function	12.7081	14.1058	12.0785	13.5004	12.5762	16.131	18.3332	23.0679	19.3582	15.6229	19.4588	19.0549	20.1575	24.0668	24.9406	27.6802	28.7728	22.9047	16.1131	17.4041	18.9035	22.2836	18.6726	19.6985
PF3D7_0630400	N/A	conserved Plasmodium protein, unknown function	12.2745	6.72937	9.95244	13.5553	10.2842	14.6093	1.69362	3.32891	3.676	0.981872	1.17004	4.23882	3.8364	3.80574	5.13616	4.65194	4.51531	6.75108	28.1168	25.7944	26.5043	32.8569	30.6444	37.1504
PF3D7_0703000	N/A	conserved Plasmodium protein, unknown function	13.6902	16.0306	16.4106	17.9968	16.5042	18.9984	18.4422	19.2881	18.5243	18.0954	18.572	18.2584	30.6707	29.3946	33.0771	27.7809	29.3411	26.4558	38.447	36.6247	39.8824	36.2677	31.427	35.3137
PF3D7_0703200	N/A	conserved Plasmodium protein, unknown function	43.0833	39.3185	47.6476	46.5884	43.5939	52.2011	34.558	35.8054	33.6757	38.391	33.6467	35.8753	261.415	252.45	247.955	234.581	228.981	240.521	412.704	405.109	411.482	390.164	386.465	407.528
PF3D7_0703300	N/A	conserved Plasmodium protein, unknown function	32.4081	29.6353	33.3829	36.0589	41.5285	35.5364	107.32	102.123	113.887	111.993	89.4994	100.192	170.336	161.816	165.85	132.455	155.756	146.177	130.267	142.575	123.906	116.517	104.929	108.56
PF3D7_0703400	N/A	conserved Plasmodium protein, unknown function	27.8175	20.375	25.7276	26.6992	26.1845	32.7503	27.1047	31.9296	28.5854	25.6421	28.258	26.4499	39.0712	41.5274	37.9099	43.9929	42.2031	57.7385	29.5832	29.7158	25.7075	36.493	32.2369	33.4733
PF3D7_0703800	N/A	conserved Plasmodium protein, unknown function	24.2137	20.9257	24.0202	23.9552	23.4806	27.4843	11.0162	17.4329	13.0907	12.3859	12.0022	16.9096	8.23035	9.9916	9.37732	8.69809	6.16434	8.34671	21.0771	19.2075	17.5078	22.7733	21.1609	19.9669
PF3D7_0705100	N/A	conserved Plasmodium protein, unknown function	33.8716	33.4406	30.2235	35.3684	34.4194	37.856	14.5522	17.7177	19.4089	13.617	16.5936	21.0434	31.7555	30.7573	33.6459	24.2364	19.4051	25.7625	147.211	152.3	154.297	153.627	172.357	172.516
PF3D7_0705200	N/A	conserved Plasmodium protein, unknown function	4.45043	3.64008	4.87151	6.00126	5.92223	8.47519	3.91114	4.23786	4.63274	6.0663	6.71976	7.3771	27.5814	30.859	32.7575	32.8551	34.5884	38.2648	10.8158	12.0574	11.9649	11.6791	13.3331	17.0713
PF3D7_0706500	N/A	conserved Plasmodium protein, unknown function	814.658	881.333	840.209	815.588	821.283	817.965	740.799	762.663	741.394	719.725	734.624	731.098	619.56	594.997	616.284	609.158	608.119	602.868	433.413	434.43	422.309	402.239	406.17	415.894
PF3D7_0706600	N/A	conserved Plasmodium protein, unknown function	4.32696	4.0285	5.1582	5.63077	5.46766	8.42574	3.7812	3.48428	5.809	5.32459	5.71942	8.12987	22.8835	21.3164	22.6765	26.1111	25.8133	31.2171	4.14759	3.5155	5.98755	7.05816	7.13485	8.86096
PF3D7_0707200	N/A	conserved Plasmodium protein, unknown function	33.3452	31.6006	31.8476	34.5855	33.3883	39.9516	11.9861	15.3749	15.3194	10.8277	14.7781	14.4339	121.93	116.899	112.484	96.1006	93.5595	103.004	220.384	213.056	215.563	203.418	205.165	211.693
PF3D7_0707500	N/A	conserved Plasmodium protein, unknown function	157.043	153.357	169.088	156.782	133.278	151.486	34.3074	38.0234	36.5172	31.9489	36.2565	33.0507	31.5099	28.8363	31.601	32.2851	28.957	33.0886	16.5798	13.3872	16.3611	16.2527	15.3153	18.3911
PF3D7_0708200	N/A	conserved Plasmodium protein, unknown function	29.912	19.9545	24.9636	23.5435	26.6337	28.5445	15.7503	18.0937	20.3739	11.3216	17.0071	16.7199	6.63861	8.4622	4.81489	6.8798	8.70129	8.16057	2.52988	2.68042	1.91306	4.20273	4.61738	4.09921
PF3D7_0710000	N/A	conserved Plasmodium protein, unknown function	23.2536	23.546	24.0482	24.8935	25.7067	28.5274	30.61	31.1559	28.228	23.3108	26.6518	27.8384	60.3343	55.5209	59.553	46.5502	49.2172	48.9313	131.199	122.531	127.514	122.438	116.847	124.945
PF3D7_0710200	N/A	conserved Plasmodium protein, unknown function	77.3503	76.2081	75.5905	87.4928	88.974	100.666	51.2406	56.4947	51.9818	59.8309	69.3093	74.0359	289.561	268.514	276.995	266.071	267.562	285.431	424.088	400.143	398.957	396.884	377.107	399.227
PF3D7_0710700	N/A	conserved Plasmodium protein, unknown function	349.267	361.613	382.504	353.477	344.412	392.659	309.291	337.955	331.096	317.449	356.42	345.319	169.456	146.198	147.187	160.415	161.5	153.304	120.694	110.602	110.069	106.876	104.904	96.9051
PF3D7_0711200	N/A	conserved Plasmodium protein, unknown function	24.6902	21.7311	20.9132	24.3486	24.1549	21.4703	19.5756	16.5171	18.8937	13.5686	14.4743	12.1075	16.5364	17.5376	16.0263	18.9325	17.1743	11.341	15.0738	11.2837	13.0656	12.8348	15.0552	18.8001
PF3D7_0711300	N/A	conserved Plasmodium protein, unknown function	78.9099	86.5142	78.5507	80.5996	79.7346	94.7459	119.81	116.318	116.071	115.986	127.545	133.114	112.246	128.23	110.24	129.296	122.308	116.809	93.2777	98.638	102.35	91.5782	91.6701	101.793
PF3D7_0713500	N/A	conserved Plasmodium protein, unknown function	86.6293	92.7838	87.8167	89.1171	79.7459	83.9881	53.5008	56.1518	54.9277	53.2923	57.8142	55.9158	27.5655	25.4329	27.0726	26.7881	25.2591	33.9859	42.8864	45.8445	42.6408	45.0766	41.0529	47.9113
PF3D7_0713700	N/A	conserved Plasmodium protein, unknown function	44.6991	34.4408	45.1207	49.2178	42.3253	57.5417	84.7085	100.208	92.4036	99.4657	95.9785	100.553	135.469	121.465	126.484	102.341	108.457	108.089	174.014	184.877	171.199	168.257	166.852	175.629
PF3D7_0713900	N/A	conserved Plasmodium protein, unknown function	201.769	207.477	212.761	220.063	215.181	211.999	322.984	333.601	320.107	312.569	329.136	326.35	251.232	237.142	244.491	258.802	249.075	275.452	254.799	251.189	258.215	265.1	265.76	277.655
PF3D7_0714200	N/A	conserved Plasmodium protein, unknown function	300.211	318.884	324.07	300.403	295.502	276.628	235.718	238.056	234.601	215.006	220.458	207.641	204.277	212.952	208.966	205.624	197.899	192.6	322.991	321.713	329.013	312.636	297.352	296.794
PF3D7_0715200	N/A	conserved Plasmodium protein, unknown function	59.6941	52.653	64.8704	61.9148	66.142	65.9669	18.0025	20.7537	18.6889	19.4582	23.0823	21.9846	174.475	167.554	176.098	143.457	147.666	146.216	436.471	413.056	421.438	382.489	389.774	391.065
PF3D7_0716500	N/A	conserved Plasmodium protein, unknown function	16.8503	16.01	18.9134	17.445	18.6119	23.7644	10.4411	14.3359	11.4913	10.7072	15.8336	16.8931	96.6083	88.5631	96.2017	101.06	99.6824	113.27	79.0348	74.9607	68.6639	87.3975	77.4554	82.8053
PF3D7_0716700	N/A	conserved Plasmodium protein, unknown function	10.6169	9.00707	15.5619	15.1341	10.2036	12.1262	7.01288	6.54836	8.55199	8.38617	12.4286	11.8989	58.4793	64.2316	65.0063	72.8334	68.7438	67.8365	37.8489	34.0675	41.6183	35.6895	39.2466	41.6332
PF3D7_0717200	N/A	conserved Plasmodium protein, unknown function	142.187	151.59	162.359	141.879	141.284	141.976	126.485	137.653	132.18	148.665	138.829	153.165	112.537	108.4	118.319	103.952	97.8584	106.422	252.546	244.393	249.319	225.296	215.918	233.898
PF3D7_0717800	N/A	conserved Plasmodium protein, unknown function	18.1822	15.608	18.2338	15.4298	18.1269	16.5811	17.5509	20.5111	16.8336	19.253	22.7744	26.554	34.8585	34.1692	41.8008	46.9392	45.0006	43.2135	32.7452	30.4795	29.5299	38.8888	39.105	38.6214
PF3D7_0718600	N/A	conserved Plasmodium protein, unknown function	30.3938	27.8432	27.1284	29.2452	32.0822	35.073	12.5812	13.5526	12.2412	13.7206	12.653	13.582	31.2194	29.1515	30.3836	33.5572	33.7951	28.5014	26.9052	27.5246	26.8575	26.1764	27.7315	25.0605
PF3D7_0718900	N/A	conserved Plasmodium protein, unknown function	0.765784	3.54023	1.7297	4.2433	0.490647	2.90177	3.16987	2.69991	3.08423	0.955616	1.70812	2.52112	0	0.561208	2.43845	1.05292	0.665844	2.21978	2.93615	0.933259	3.02764	3.2121	0.277183	0.634333
PF3D7_0719400	N/A	conserved Plasmodium protein, unknown function	57.2129	56.3043	62.7504	63.491	64.424	67.5942	21.9115	28.9259	23.5351	25.7436	28.8137	27.112	116.73	119.873	116.88	98.1214	89.1287	95.9624	279.221	262.215	269.845	249.212	237.797	242.226
PF3D7_0720300	N/A	conserved Plasmodium protein, unknown function	22.5801	29.1082	28.4436	25.3738	10.5723	14.8088	1.43796	10.2064	9.79377	2.70938	7.74863	7.27788	2.01641	1.90937	1.3827	1.79115	4.53074	0	1.33194	4.76278	4.80705	8.90462	5.02959	2.87755
PF3D7_0720500	N/A	conserved Plasmodium protein, unknown function	6.18242	6.7968	8.004	7.36803	8.98506	6.66619	4.86861	6.14341	6.43755	6.49189	6.05425	7.76244	32.0349	28.29	27.3689	33.0692	34.2201	39.3388	28.3298	26.8302	36.1282	36.1226	29.255	28.2289
PF3D7_0721200	N/A	conserved Plasmodium protein, unknown function	84.5644	86.03	87.8415	81.2835	76.925	82.5934	87.3483	91.0621	91.2455	81.845	81.5184	81.1667	43.3781	40.2827	49.2365	34.2732	32.7457	41.6146	77.741	66.0293	76.82	67.2753	61.1467	75.0984
PF3D7_0721800	N/A	conserved Plasmodium protein, unknown function	96.2428	85.1628	113.06	115.467	111.078	137.573	194.747	193.225	201.944	203.742	203.174	200.347	353.393	353.29	350.413	341.31	338.652	348.475	398.171	421.776	398.177	372.856	404.969	384.375
PF3D7_0722000	N/A	conserved Plasmodium protein, unknown function	167.562	176.618	183.182	168.73	182.51	177.253	147.321	142.572	158.457	143.86	159.718	165.093	131.109	132.008	123.652	142.726	125.879	148.239	100.738	98.8361	99.107	101.678	98.6179	98.547
PF3D7_0723200	N/A	conserved Plasmodium protein, unknown function	9.86984	10.6632	11.8736	9.94363	8.38582	12.1955	1.42105	3.69833	1.38265	3.61463	2.23343	2.95396	3.98538	4.56003	2.04966	6.49028	5.5968	5.97073	9.54296	14.3817	9.84031	14.9998	16.3092	10.6639
PF3D7_0723400	N/A	conserved Plasmodium protein, unknown function	757.956	812.047	807.647	761.888	755.663	765.688	585.357	631.714	614.776	579.094	587.991	591.792	403.437	373.051	379.013	403.494	386.919	423.92	216.514	199.858	201.529	190.412	209.7	200.069
PF3D7_0724100	N/A	conserved Plasmodium protein, unknown function	161.521	135.807	143.753	157.769	147.859	183.219	234.293	264.901	241.987	258.197	274.078	276.742	340.957	308.712	310.473	324.25	330.947	313.395	344.729	318.473	303.65	299.29	292.769	310.694
PF3D7_0724500	N/A	conserved Plasmodium protein, unknown function	36.6088	36.1903	33.2838	33.519	27.8813	41.7326	20.5863	20.5648	17.619	20.5434	20.8853	25.9102	15.5029	15.3549	15.213	17.095	18.418	11.4794	6.35614	8.83883	11.4698	7.2969	11.3341	12.0154
PF3D7_0725400	N/A	conserved Plasmodium protein, unknown function	754.938	776.383	828.842	720.872	709.125	751.208	19.4185	17.43	16.946	37.5686	41.1724	46.3184	16.0011	15.2403	10.9724	11.4706	11.564	16.8226	110.146	115.521	107.459	164.54	169.451	165.852
PF3D7_0726050	N/A	conserved Plasmodium protein, unknown function	706.758	678.055	662.573	683.814	704.156	663.747	656.117	679.176	607.99	621.509	664.937	717.411	100.901	74.5916	94.681	131.298	158.105	147.187	35.9558	25.784	46.1191	47.9696	43.0503	47.3656
PF3D7_0726600	N/A	conserved Plasmodium protein, unknown function	13.788	20.3827	19.0723	20.4059	20.613	18.9006	6.37104	9.21161	10.0732	8.73636	12.4768	8.95704	66.8803	64.1525	67.5585	67.5283	60.1287	70.1443	81.2247	82.1934	79.5298	77.2119	74.5898	78.3548
PF3D7_0726700	N/A	conserved Plasmodium protein, unknown function	47.1225	47.8606	56.9815	63.06	59.1641	46.594	31.5246	37.6657	35.6571	40.3905	50.2543	32.4805	180.139	196.739	186.426	168.85	189.137	144.045	347.848	338.478	333.093	284.839	305.983	306.749
PF3D7_0727600	N/A	conserved Plasmodium protein, unknown function	3.58206	2.83262	3.61962	3.13399	4.46935	4.34587	6.55533	6.42539	9.26359	8.70479	11.0037	9.25376	26.045	25.6986	24.0881	25.9868	28.2771	26.9967	11.7826	11.0285	12.8951	15.3765	12.6927	12.5715
PF3D7_0727700	N/A	conserved Plasmodium protein, unknown function	12.517	9.89166	9.78663	7.92202	9.93905	13.8507	19.7508	20.2005	18.3554	22.2283	26.4085	24.0783	53.9015	58.0965	54.165	56.1908	52.1846	54.0834	77.2801	67.1455	69.7905	62.5248	64.7457	72.6672
PF3D7_0727900	N/A	conserved Plasmodium protein, unknown function	84.723	82.0683	77.922	80.6085	80.1354	74.3071	91.0947	97.2871	90.5101	80.6155	73.6626	64.5016	38.1128	37.0597	40.762	35.93	31.1239	35.5487	63.3445	60.8863	65.6951	58.5379	58.3811	59.4774
PF3D7_0728800	N/A	conserved Plasmodium protein, unknown function	17.3121	21.7553	25.1379	21.1098	20.7757	23.5155	11.8298	16.7933	13.5024	15.0026	15.7323	22.9461	173.543	167.351	159.691	180.414	176.213	172.214	149.403	157.818	149.821	149.459	152.679	153.761
PF3D7_0730500	N/A	conserved Plasmodium protein, unknown function	65.2653	64.8894	74.604	71.8291	72.8132	73.0028	15.5392	16.7255	16.8229	13.6909	17.4448	21.0268	167.992	166.351	176.017	167.524	162.859	168.283	275.098	269.706	275.256	265.579	258.41	275.812
PF3D7_0801400	N/A	conserved Plasmodium protein, unknown function	10.3053	11.9104	14.1844	7.94902	11.9675	12.2031	5.86545	4.03705	3.11289	9.64498	7.18332	5.97584	0.747722	0.47202	1.02546	1.99257	2.24011	4.48082	4.44516	2.55107	3.05578	1.50091	1.16566	2.66762
PF3D7_0802700	N/A	conserved Plasmodium protein, unknown function	14.2486	10.2924	7.82242	13.3582	13.9474	15.4976	2.62135	2.79089	2.55052	2.46954	3.82564	3.67219	10.1086	8.26668	9.92491	8.29902	9.1197	10.3256	22.0044	27.7353	23.4725	26.5627	22.9218	21.8022
PF3D7_0802900	N/A	conserved Plasmodium protein, unknown function	19.6622	17.9124	14.8909	19.3431	19.2672	17.969	22.406	34.616	26.6452	33.7735	32.1622	36.693	53.4397	43.5676	49.1668	54.2283	46.2601	49.3509	36.1864	32.9834	27.2538	33.6363	27.2955	28.7419
PF3D7_0804700	N/A	conserved Plasmodium protein, unknown function	77.7742	68.3842	76.2198	77.3952	77.0047	96.7033	27.3623	35.6737	29.788	30.3203	36.3457	39.3603	16.3003	15.4985	15.4553	17.8756	13.8162	15.9453	16.2171	18.9074	14.6207	17.0734	13.5109	20.4376
PF3D7_0805500	N/A	conserved Plasmodium protein, unknown function	109.745	114.475	115.82	133.823	107.989	119.153	39.7741	63.1617	53.3516	37.9326	34.5529	36.6801	37.8842	48.7609	40.0256	49.9794	25.7471	37.8377	56.722	51.5907	50.4614	48.7253	48.7352	73.7362
PF3D7_0805800	N/A	conserved Plasmodium protein, unknown function	3.96473	3.05483	2.98508	3.06235	2.54025	5.34167	1.0941	2.48505	4.89689	1.15443	3.53742	1.42393	1.22738	0.774818	0	1.6354	1.1491	0	2.43224	4.99286	3.76204	4.68109	2.87015	5.25465
PF3D7_0806100	N/A	conserved Plasmodium protein, unknown function	43.4167	42.9432	50.1093	56.4249	56.0713	62.9191	107.944	111.006	95.9278	88.7422	102.106	110.227	100.016	90.168	88.8439	94.2224	87.6901	90.8977	104.682	101.096	100.087	104.282	97.1481	104.735
PF3D7_0807600	N/A	conserved Plasmodium protein, unknown function	406.965	423.064	430.859	413.327	415.422	410.257	409.528	417.025	415.495	404.433	411.191	406.581	342.888	345.29	361.144	342.26	333.159	336.53	308.912	309.893	312.615	278.273	283.147	284.404
PF3D7_0808000	N/A	conserved Plasmodium protein, unknown function	5.77999	6.68024	6.44811	8.69929	9.80022	10.951	8.28642	10.7139	8.06253	9.49979	8.9095	11.4764	37.1506	37.3481	29.8519	38.1854	37.1408	41.8453	15.7293	16.837	16.4981	17.8055	17.2983	19.5016
PF3D7_0809800	N/A	conserved Plasmodium protein, unknown function	9.61444	4.95904	4.93555	9.48619	7.12738	11.5417	6.77551	6.34995	5.9524	4.06537	6.67588	8.75148	2.39833	3.61034	4.55427	3.38679	2.83262	5.52782	8.89599	6.92374	7.79092	7.18425	8.91582	9.34626
PF3D7_0810700	N/A	conserved Plasmodium protein, unknown function	11.6624	10.8939	14.7949	14.5663	15.661	16.345	29.6264	33.6704	40.1504	37.2807	37.5357	44.2763	34.8675	31.7287	38.0263	44.7011	40.0059	45.0127	32.0974	26.8683	29.1814	24.1241	28.4506	26.9964
PF3D7_0810900	N/A	conserved Plasmodium protein, unknown function	36.1364	42.8979	48.2458	40.5693	39.0371	35.4711	7.18923	6.47453	7.89757	5.41831	6.87323	8.04862	19.6747	28.0224	20.9619	23.7838	26.4272	23.7106	60.0398	54.6224	59.4741	59.664	54.8546	50.4691
PF3D7_0811700	N/A	conserved Plasmodium protein, unknown function	4.03234	3.9728	4.62864	3.563	3.09182	4.59225	0.383082	1.50195	2.18314	0.577435	1.42534	1.42448	0.306963	0.581335	0.841967	0.99979	0.7472	0.689818	5.0184	6.84767	5.95883	6.34652	6.41244	7.50169
PF3D7_0811800	N/A	conserved Plasmodium protein, unknown function	7.99854	8.79703	6.99349	12.6724	10.8281	15.4802	18.6906	22.6411	14.7563	16.2599	25.227	28.2634	34.5962	35.5487	38.4094	47.6268	40.4941	49.6616	33.0421	27.1209	28.5631	32.5881	32.407	46.4856
PF3D7_0812900	N/A	conserved Plasmodium protein, unknown function	13.5497	11.36	13.7974	13.5391	12.8087	14.87	6.66613	6.52623	6.12817	4.81618	8.21646	7.41259	5.0929	4.39523	3.58074	4.65756	4.34559	4.05644	12.6473	12.2156	14.0075	16.098	12.5827	13.0638
PF3D7_0813100	N/A	conserved Plasmodium protein, unknown function	76.4688	71.6828	78.3124	73.5475	74.8493	80.104	13.076	12.9785	10.5505	9.73478	9.81015	11.9333	24.5971	21.5269	22.5402	12.8447	15.2406	11.5018	144.751	135.27	140.656	136.811	142.019	142.082
PF3D7_0814100	N/A	conserved Plasmodium protein, unknown function	31.0349	46.6562	37.1579	37.2029	42.161	41.9262	30.8124	32.5424	28.6641	27.5174	34.0053	34.9191	30.069	26.6772	33.4363	32.2443	30.8395	35.5785	23.6197	17.9157	23.0641	19.9017	20.2708	25.031
PF3D7_0814700	N/A	conserved Plasmodium protein, unknown function	30.687	30.289	30.8623	32.1576	30.5687	38.0532	5.7486	6.66882	7.75842	6.42895	6.16209	12.6034	0	0.656617	0.356625	1.84788	1.75284	2.59716	1.0306	1.09192	1.23983	3.5494	2.27014	5.5663
PF3D7_0815500	N/A	conserved Plasmodium protein, unknown function	25.9312	28.527	32.5397	28.157	31.752	30.3273	7.633	11.1366	11.3722	6.17224	7.78353	9.25569	79.1615	68.4839	71.7148	44.7658	46.263	44.5433	271.467	260.953	267.547	244.842	226.308	244.235
PF3D7_0817300	N/A	conserved Plasmodium protein, unknown function	34.4453	25.3693	30.8075	34.9486	32.888	36.3748	370.373	376.354	367.015	416.403	438.34	423.217	404.496	362.07	387.026	377.287	364.75	370.934	328.304	318.542	321.978	355.137	333.698	345.841
PF3D7_0819300	N/A	conserved Plasmodium protein, unknown function	5.68535	3.11837	5.00607	4.9512	6.54447	7.24197	4.62699	5.51136	3.41529	5.29097	5.44516	6.46023	23.3802	25.9172	22.7062	30.4072	29.5764	33.6307	15.3699	16.441	16.3822	16.9761	18.0674	22.9884
PF3D7_0819700	N/A	conserved Plasmodium protein, unknown function	17.577	22.3632	19.1835	14.881	23.5646	23.0409	11.1277	9.37374	10.589	13.8241	7.68752	10.6981	50.2414	45.8966	45.0343	44.1717	35.9601	46.5832	113.379	108.545	107.685	105.049	102.008	108.158
PF3D7_0820300	N/A	conserved Plasmodium protein, unknown function	344.712	393.413	383.101	344.443	342.506	332.699	220.662	225.003	226.08	200.978	195.259	200.044	81.7305	73.4518	79.7246	79.2637	72.8156	78.9	129.039	122.146	127.412	120.712	115.454	108.833
PF3D7_0820400	N/A	conserved Plasmodium protein, unknown function	13.5176	10.8159	14.8259	14.8626	15.8227	14.9397	5.16502	5.60091	5.75834	5.59579	4.63871	8.48039	25.3496	20.8606	23.4876	22.8751	23.0548	24.1129	14.7513	17.6618	14.5942	17.4461	17.313	14.7501
PF3D7_0820800	N/A	conserved Plasmodium protein, unknown function	25.195	21.1413	20.6586	19.8778	23.1453	20.5618	12.7626	20.2807	15.3832	11.9876	14.1138	15.5634	70.1175	64.3298	76.8386	65.3293	63.1197	63.3618	76.0466	73.4678	78.4162	70.6686	79.1196	87.3876
PF3D7_0820900	N/A	conserved Plasmodium protein, unknown function	82.4306	79.354	81.6118	83.533	80.2728	91.8443	55.3504	62.3144	58.7272	52.3557	60.0925	58.6629	58.3429	52.1569	56.553	50.4758	38.9976	48.5718	146.455	134.963	132.956	124.699	127.778	135.709
PF3D7_0821000	N/A	conserved Plasmodium protein, unknown function	44.0447	45.8424	53.59	48.1127	48.6444	49.7157	17.023	20.2093	17.5432	8.95807	16.0122	16.678	144.638	148.552	143.833	135.84	120.814	120.619	326.554	312.721	311.138	314.829	315.766	317.876
PF3D7_0821400	N/A	conserved Plasmodium protein, unknown function	141.436	136.831	148.303	144.581	138.585	137.373	86.7081	85.8799	97.2313	84.6727	73.7026	81.5957	85.3524	88.1039	88.1321	74.3503	72.7262	80.865	156.89	145.992	144.039	153.201	152.964	146.447
PF3D7_0822400	N/A	conserved Plasmodium protein, unknown function	20.1127	20.8145	20.7846	22.8456	18.9507	23.4117	21.8747	26.9843	22.0248	16.1582	26.1942	23.134	16.9395	23.0247	12.453	16.8093	17.3736	14.7848	14.1127	12.9766	14.2406	14.8264	15.0358	13.6113
PF3D7_0824000	N/A	conserved Plasmodium protein, unknown function	23.4514	16.5883	18.8146	17.1714	20.1163	26.3031	3.28886	7.83148	2.7871	4.15785	10.0046	15.1883	14.5795	15.3082	18.0567	20.1749	20.5023	16.939	11.9889	16.3985	13.4772	23.054	24.0275	24.415
PF3D7_0824200	N/A	conserved Plasmodium protein, unknown function	9.17557	9.4059	10.5428	11.093	12.1668	11.0353	7.53019	8.37666	7.45526	10.3051	9.31379	11.4623	93.9227	89.6385	91.9075	104.548	94.8352	103.984	70.5451	70.3509	69.084	76.9	73.5282	76.6662
PF3D7_0824900	N/A	conserved Plasmodium protein, unknown function	69.9489	76.7107	84.4153	77.809	75.1609	73.4245	82.0258	91.2943	81.9874	83.0984	85.5996	84.1581	51.841	50.6231	50.6152	58.5214	59.6067	51.5751	22.071	18.2291	17.3105	24.7957	21.0884	23.4079
PF3D7_0825000	N/A	conserved Plasmodium protein, unknown function	73.9229	70.7511	77.1825	74.8943	79.8899	79.5344	63.3619	60.8483	53.9018	61.832	63.7041	64.1167	227.813	229.883	229.197	196.383	186.992	194.006	349.91	334.417	350.014	309.048	316.272	303.069
PF3D7_0825900	N/A	conserved Plasmodium protein, unknown function	9.93737	7.60704	9.91114	11.5719	11.0802	15.8935	8.22692	11.0214	12.1629	12.6423	17.1761	18.3085	11.6862	10.7821	10.0683	15.6153	13.0168	17.3581	5.93792	4.16795	6.73524	9.1425	8.59526	9.08678
PF3D7_0826000	N/A	conserved Plasmodium protein, unknown function	9.90049	8.30343	6.6296	9.97451	9.43085	14.1099	13.8541	14.1409	16.585	23.2335	20.7807	29.8411	76.4881	74.354	81.3948	95.8312	94.1592	102.401	24.7246	26.2135	22.3774	24.9903	26.8293	26.1271
PF3D7_0826900	N/A	conserved Plasmodium protein, unknown function	45.3313	43.4628	46.4481	53.9114	50.9549	56.8988	31.415	30.6207	29.3765	28.5678	33.5357	34.1392	108.944	104.576	125.805	108.801	101.847	111.445	182.869	177.435	176.709	159.168	168.934	155.564
PF3D7_0827200	N/A	conserved Plasmodium protein, unknown function	5.97642	2.52381	5.19196	6.42636	6.92195	10.307	3.99625	8.4644	4.81405	3.9441	7.60535	9.01226	6.67122	6.90667	4.94059	7.90125	6.39563	4.3976	8.7252	7.00331	7.543	8.0347	7.15528	8.37782
PF3D7_0827300	N/A	conserved Plasmodium protein, unknown function	286.174	280.78	309.771	291.274	275.493	307.021	286.657	275.687	269.443	240.331	260.847	259.489	225.625	243.992	228.124	256.092	239.286	253.668	179.084	166.5	163.802	154.01	163.105	153.417
PF3D7_0827600	N/A	conserved Plasmodium protein, unknown function	30.2761	32.7568	36.6261	38.5455	42.1947	39.6022	15.9171	21.167	20.6939	21.545	27.2759	28.3747	192.735	187.95	193.165	193.214	195.995	200.25	256.062	252.053	256.702	241.886	236.773	246.854
PF3D7_0828100	N/A	conserved Plasmodium protein, unknown function	7.23607	6.48141	6.74203	8.52038	9.96791	11.1392	20.2931	18.7797	18.069	25.1142	26.4972	26.9088	57.7528	56.7419	56.2356	62.6804	64.4114	65.2329	35.8596	33.0146	29.3241	37.3497	34.9004	43.4562
PF3D7_0829500	N/A	conserved Plasmodium protein, unknown function	12.5467	7.13629	7.92172	11.2969	12.7229	28.0142	1.39041	5.80523	2.46694	2.98962	10.3938	14.37	0.860173	0.760211	1.10104	1.96962	1.3744	1.66096	7.08339	6.08015	7.26505	9.34683	7.11608	9.77926
PF3D7_0905800	N/A	conserved Plasmodium protein, unknown function	124.964	110.619	120.686	115.896	109.323	129.24	124.25	127.01	120.893	122.096	127.47	130.293	119.184	111.779	119.325	109.078	102.61	102.406	92.9931	80.1163	87.0743	71.3485	78.2209	82.2399
PF3D7_0906200	N/A	conserved Plasmodium protein, unknown function	17.9893	12.8286	21.3251	18.4451	18.3108	20.8689	12.9917	12.7949	13.7711	11.4632	18.1184	17.7941	33.4735	35.9041	35.4461	36.5754	30.0629	47.19	46.7655	40.5041	40.5555	34.9634	38.2372	49.8825
PF3D7_0906800	N/A	conserved Plasmodium protein, unknown function	16.5976	19.9657	14.0267	18.1436	17.2174	19.2529	41.5962	34.5004	37.38	35.2245	37.6935	40.0781	45.4836	48.5717	47.0985	53.016	48.7922	54.7228	28.6588	24.7683	27.2305	26.8373	26.728	32.2669
PF3D7_0906890	N/A	conserved Plasmodium protein, unknown function	4.0481	5.61432	4.57178	5.09795	2.59367	3.83484	11.7296	13.0037	11.0866	13.8919	15.6511	17.2042	15.5082	12.1633	13.5347	17.5327	17.599	15.4892	10.5544	7.89345	8.32248	7.92394	9.3776	8.38305
PF3D7_0907000	N/A	conserved Plasmodium protein, unknown function	340.728	352.22	336.239	363.48	360.051	349.676	274.207	242.01	237.82	238.139	242.269	250.24	210.738	189.096	199.81	198.993	195.23	190.342	198.816	188.221	195.856	177.686	202.656	190.101
PF3D7_0907100	N/A	conserved Plasmodium protein, unknown function	21.1704	22.1938	20.5316	20.9322	23.5985	24.8017	12.7702	13.257	14.01	14.4368	14.8628	15.0277	78.6641	84.2644	86.2069	98.6327	102.644	95.1753	51.7201	49.7303	47.7309	57.1458	57.8843	59.5193
PF3D7_0908200	N/A	conserved Plasmodium protein, unknown function	33.7792	34.6799	39.3475	34.21	37.1289	36.5232	8.10157	11.1312	8.7849	8.23931	9.37995	10.1275	51.4648	53.0099	50.7304	38.542	38.1872	42.174	118.983	123.716	128.377	108.691	119.323	117.393
PF3D7_0908400	N/A	conserved Plasmodium protein, unknown function	31.1758	26.2989	39.8629	35.8314	35.4724	35.8701	7.86158	9.12458	8.37079	4.9189	10.7906	10.9394	94.4326	84.43	85.4363	64.7907	56.0837	65.2322	209.115	213.879	215.064	211.433	214.793	207.633
PF3D7_0908500	N/A	conserved Plasmodium protein, unknown function	36.6959	38.2369	39.5337	39.6801	39.588	42.5161	5.12161	5.87057	6.22129	3.74013	6.85674	6.71618	11.6873	8.72959	7.70837	8.26832	6.91593	7.0394	41.4878	39.5701	40.7144	36.7479	39.7779	40.9323
PF3D7_0908900	N/A	conserved Plasmodium protein, unknown function	9.89614	9.06202	11.7782	11.3506	8.97436	11.4901	20.9231	22.1869	21.8294	22.0863	21.3947	25.1072	39.326	38.1589	41.8743	39.6689	39.6475	39.5425	22.8829	21.3376	23.5959	20.2227	23.1453	22.1961
PF3D7_0909000	N/A	conserved Plasmodium protein, unknown function	11.9251	8.77065	6.90084	10.5745	13.1973	18.7347	3.26364	5.71398	2.85791	4.67344	6.66821	11.3267	4.69091	4.33356	2.66749	3.45545	3.68477	2.17117	16.4754	15.7942	17.2225	17.3624	17.337	16.6539
PF3D7_0910200	N/A	conserved Plasmodium protein, unknown function	235.777	245.399	240.161	251.828	246.242	258.059	198.327	211.512	198.569	164.164	173.741	174.314	233.653	230.173	227.652	202.669	199.522	212.29	365.473	357.619	365.915	315.066	320.927	326.713
PF3D7_0911400	N/A	conserved Plasmodium protein, unknown function	62.0705	52.2042	60.4312	59.7833	57.5024	59.0103	107.417	109.927	108.201	100.621	102.508	109.21	98.1909	100.01	101.468	112.794	104.924	113.902	59.1437	51.7193	56.0843	57.9258	56.368	61.8089
PF3D7_0911500	N/A	conserved Plasmodium protein, unknown function	3.36833	6.81268	5.94387	7.63541	6.60928	13.4283	1.56857	6.26772	2.20449	5.3855	5.63494	9.32506	8.06504	9.87399	8.2118	11.1441	9.70145	9.51971	16.7892	15.3937	12.6514	14.7173	17.526	23.7162
PF3D7_0911600	N/A	conserved Plasmodium protein, unknown function	22.1685	14.0544	19.8103	25.4784	26.4077	31.8747	11.9382	12.2255	13.176	9.26607	15.3625	18.5518	82.3288	86.5153	89.1799	74.1302	79.7213	85.3471	167.108	155.215	160.912	159.291	149.576	165.625
PF3D7_0911800	N/A	conserved Plasmodium protein, unknown function	156.376	154.502	141.597	169.117	164.031	175.143	60.2618	54.4284	57.9647	46.281	42.3916	39.5953	53.658	50.911	56.6241	46.2365	45.4829	47.8157	146.02	151.616	147.943	139.311	129.433	147.644
PF3D7_0912000	N/A	conserved Plasmodium protein, unknown function	95.202	97.8127	93.978	104.291	103.08	97.5343	104.323	121.959	109.811	92.1781	97.67	103.826	191.933	182.146	192.109	207.514	202.488	223.759	194.497	179.297	185.828	193.641	178.713	195.682
PF3D7_0912600	N/A	conserved Plasmodium protein, unknown function	14.0513	11.0148	14.0751	18.8956	15.1874	21.3749	9.10389	12.4449	9.54686	6.7851	13.7179	15.6515	10.4966	8.32759	7.3923	14.6159	12.8549	11.192	6.55872	6.84971	7.63263	11.0474	12.2064	14.2708
PF3D7_0912700	N/A	conserved Plasmodium protein, unknown function	64.3802	48.6933	55.0662	56.2769	69.7597	67.5658	21.5547	35.6054	29.3612	41.3513	48.2199	39.9538	39.568	48.569	45.5981	54.3486	49.3925	42.8127	45.013	52.7875	58.7681	55.1562	53.46	60.3872
PF3D7_0913600	N/A	conserved Plasmodium protein, unknown function	26.0996	19.9201	23.2656	23.0699	24.2947	30.6855	8.15368	8.03799	8.72671	8.60326	9.2756	9.18699	105.571	99.4855	102.447	96.8238	96.9108	99.7314	175.721	167.54	167.114	172.437	163.392	161.194
PF3D7_0913800	N/A	conserved Plasmodium protein, unknown function	270.246	265.88	287.746	253.472	257.81	244.097	5.29035	6.94475	6.64182	10.5467	11.0352	18.8788	5.26475	3.62565	3.61017	4.96002	5.01858	3.8242	17.7043	13.9427	18.4189	33.0489	27.9055	34.1506
PF3D7_0914100	N/A	conserved Plasmodium protein, unknown function	177.504	176.53	197.27	184.89	187.508	195.382	17.4262	18.432	16.8129	17.8242	18.0836	22.7643	62.4254	53.2134	54.9869	71.4425	74.8237	69.9373	128.86	133.599	126.721	140.393	134.325	128.792
PF3D7_0914500	N/A	conserved Plasmodium protein, unknown function	80.7407	82.2782	85.0979	84.2959	84.2797	101.724	49.7202	57.8422	54.8428	48.6962	57.2441	55.52	208.347	202.419	210.082	170.55	159.919	166.514	328.266	320.117	329.784	284.109	288.517	296.403
PF3D7_0915500	N/A	conserved Plasmodium protein, unknown function	3.17794	3.67291	3.58905	5.66454	6.65662	10.421	3.44046	4.21362	5.21816	2.51671	4.90746	6.36526	5.10825	4.7475	8.85443	8.48695	9.03351	11.3377	3.74916	4.61774	5.41238	4.67118	5.75143	9.82097
PF3D7_0915600	N/A	conserved Plasmodium protein, unknown function	231.619	280.643	264.231	268.131	259.077	280.216	210.949	215.356	207.348	180.282	221.417	225.666	110.096	92.6046	101.629	136.485	110.324	128.086	44.953	36.3559	48.0018	50.2706	50.9246	60.4285
PF3D7_0915900	N/A	conserved Plasmodium protein, unknown function	59.5118	63.1904	60.4233	60.1044	68.9345	73.5952	75.2376	86.8221	73.2047	75.9107	83.8099	87.5654	93.5918	89.8051	83.0816	81.423	84.5	87.8682	98.6903	93.7848	100.375	94.6851	86.0576	94.3429
PF3D7_0916300	N/A	conserved Plasmodium protein, unknown function	29.0411	31.0527	27.4432	30.1538	26.2017	29.8193	7.52348	11.6088	6.36539	12.08	18.9486	13.0081	10.0913	11.4377	12.1097	17.5204	13.0549	8.70448	71.8086	64.7655	51.5511	66.2932	66.2166	64.9676
PF3D7_0916400	N/A	conserved Plasmodium protein, unknown function	46.1005	45.8709	48.2715	51.7181	48.5952	54.5933	44.8454	47.1223	44.6174	40.3026	42.7079	47.1752	60.4044	61.0495	59.4057	63.5061	57.756	64.2747	78.5627	71.0654	70.4921	67.9326	63.7783	74.8207
PF3D7_0916800	N/A	conserved Plasmodium protein, unknown function	31.4569	34.0841	52.7343	45.3097	32.7516	41.5954	105.39	97.0437	112.441	119.911	122.06	122.392	241.365	241.339	228.114	226.058	225.65	234.229	237.077	213.546	214.926	241.903	218.827	254.057
PF3D7_0917400	N/A	conserved Plasmodium protein, unknown function	28.0511	25.4289	26.1879	25.7514	27.472	30.6745	3.43679	5.52926	4.53819	3.21926	7.496	8.51971	10.0517	9.64849	9.58368	10.9673	12.4272	10.3144	37.8823	36.4625	36.1084	46.0474	46.4523	43.4753
PF3D7_0917800	N/A	conserved Plasmodium protein, unknown function	23.4321	30.5243	24.6693	29.4091	25.9551	28.5936	21.8649	25.5155	25.5929	23.1696	27.0192	20.3259	18.4424	16.1536	19.6019	14.1978	12.259	17.729	32.5871	25.6526	26.3795	25.5434	20.9881	32.5691
PF3D7_0918400	N/A	conserved Plasmodium protein, unknown function	4.64111	3.35249	3.60354	4.12056	5.16666	6.1919	1.68099	1.59086	2.52346	2.53383	2.93314	2.98645	17.7801	20.6201	17.5494	27.3998	28.3992	25.6284	18.8626	19.4782	18.0282	24.8208	24.9045	25.1811
PF3D7_0918700	N/A	conserved Plasmodium protein, unknown function	555.953	575.797	572.864	448.9	457.72	464.866	36.9869	44.3094	40.8151	33.927	36.5398	41.7448	4.80705	3.1943	5.29145	4.1202	3.97936	3.79038	11.6985	11.4871	13.7863	12.2901	15.4612	12.9076
PF3D7_0920300	N/A	conserved Plasmodium protein, unknown function	10.7511	9.23959	5.60398	12.2202	8.47801	7.66032	3.19509	3.8877	3.55287	1.89204	4.50925	4.2903	28.1624	18.5864	16.6783	25.7743	24.9281	26.8493	33.6116	31.5801	37.2747	30.8348	29.1362	32.4256
PF3D7_0920400	N/A	conserved Plasmodium protein, unknown function	27.6702	29.7337	28.8815	37.6418	34.0482	32.1075	35.0176	40.6335	39.139	42.2204	42.1354	44.821	81.583	77.4022	86.0732	83.7559	84.0511	88.7179	101.151	92.7501	97.9127	93.5851	92.75	101.003
PF3D7_0920600	N/A	conserved Plasmodium protein, unknown function	49.2127	52.2754	55.579	50.1483	51.7496	50.9143	8.95703	9.71294	8.77553	6.75065	9.77609	11.1085	67.947	68.8827	72.3716	69.0081	66.2429	70.5642	137.24	131.534	143.001	147.421	141.96	153.351
PF3D7_0921100	N/A	conserved Plasmodium protein, unknown function	2.04389	1.8171	3.01854	4.11833	3.82789	5.06394	5.5969	3.57225	5.31903	7.45546	11.8066	8.37583	25.9179	20.5093	22.7789	25.7246	21.8725	32.2664	5.42536	5.17336	5.84305	10.405	7.39805	9.76754
PF3D7_0921500	N/A	conserved Plasmodium protein, unknown function	1.36855	2.53073	1.23647	0.965148	2.10444	3.45721	0.679795	1.71558	0.220476	1.70781	1.22105	2.62142	11.1213	16.4484	10.4588	15.0536	13.3274	22.8501	4.40771	7.17176	3.4629	6.12313	5.54804	11.3363
PF3D7_0921900	N/A	conserved Plasmodium protein, unknown function	441.113	475.537	453.136	452.689	466.122	465.908	386.259	410.299	386.154	400.029	410.528	428.035	302.462	309.612	308.396	289.615	316.978	294.887	202.096	217.622	210.137	214.271	191.076	198.551
PF3D7_0922800	N/A	conserved Plasmodium protein, unknown function	31.3782	31.8811	33.0542	36.194	35.5248	38.2215	29.3883	31.9263	29.6061	29.5948	30.4284	33.61	96.9448	91.4119	92.7365	98.1354	95.5019	100.846	100.679	95.5708	97.9954	93.5287	90.2066	97.2254
PF3D7_0923400	N/A	conserved Plasmodium protein, unknown function	227.771	241.997	245.162	239.471	242.621	243.498	332.942	343.711	327.339	334.37	335.814	341.384	292.067	274.129	278.558	299.811	294.251	299.598	193.484	179.956	186.319	184.374	185.412	192.095
PF3D7_0924100	N/A	conserved Plasmodium protein, unknown function	47.042	47.9814	57.4823	52.8323	57.975	56.7397	79.6989	66.7651	79.4091	71.615	81.7076	77.013	94.6001	87.6945	88.6075	98.0813	96.6689	100.743	95.9004	88.1096	97.0592	92.2501	100.861	100.186
PF3D7_0924400	N/A	conserved Plasmodium protein, unknown function	439.826	429.32	449.538	417.844	409.755	422.058	283.432	279.875	272.315	280.892	287.795	288.731	383.996	378.672	385.18	347.822	353.268	362.582	590.4	557.736	548.327	533.158	553.757	556.23
PF3D7_0924600	N/A	conserved Plasmodium protein, unknown function	34.2112	33.8525	39.0074	34.5142	39.0648	42.2352	9.15637	9.87708	9.89047	8.91852	12.0214	16.1021	22.0886	22.1868	21.8993	18.9444	20.6595	18.3665	111.263	106.889	107.689	107.592	110.735	113.355
PF3D7_0925000	N/A	conserved Plasmodium protein, unknown function	9.37289	24.7375	7.58358	22.0571	14.5203	22.7058	4.28515	7.12432	6.98651	5.32447	10.8174	16.5802	8.76981	10.6623	9.57734	11.9256	14.5964	13.463	8.36751	12.5309	6.41587	8.73664	14.9883	14.0215
PF3D7_0925100	N/A	conserved Plasmodium protein, unknown function	21.9694	21.9288	26.3152	26.8287	26.2327	34.056	9.09398	10.9535	11.7977	12.2539	19.0571	19.5265	4.25074	4.8789	5.2997	8.92477	8.3934	8.87699	16.3364	11.3587	10.2652	17.0651	12.2895	17.0953
PF3D7_0926200	N/A	conserved Plasmodium protein, unknown function	42.4432	38.864	47.9339	46.9953	45.5859	46.6171	20.3697	23.4543	26.0955	22.1326	32.1671	28.8424	28.0878	28.8507	37.2152	40.5965	31.5557	42.7932	40.2514	33.6091	42.6405	37.842	36.5144	49.0848
PF3D7_0926800	N/A	conserved Plasmodium protein, unknown function	60.992	62.0038	60.4869	67.1778	64.3846	66.8007	31.8089	37.6116	33.8352	35.6528	39.4221	38.7605	133.086	125.759	127.765	133.735	123.274	131.054	191.823	190.63	195.25	195.6	182.643	201.496
PF3D7_0927400	N/A	conserved Plasmodium protein, unknown function	8.45667	3.93337	5.7071	7.48088	8.5239	14.0032	1.96372	3.39364	2.9906	2.8313	4.67743	7.28438	2.51421	2.11622	3.61232	4.18308	5.82861	4.90268	6.08946	5.53012	5.54527	7.30584	7.61512	9.31157
PF3D7_0928100	N/A	conserved Plasmodium protein, unknown function	17.1235	21.2298	20.2177	22.6622	24.8349	30.4766	17.6557	23.417	19.5611	15.5406	21.1808	27.5814	8.49366	8.78432	7.18745	8.24041	8.93325	5.77582	4.65551	5.21709	3.07729	10.4473	6.76148	9.28417
PF3D7_0928150	N/A	conserved Plasmodium protein, unknown function	0	0	0	0	0	0	0	0	0	0	0	0	0	0	0	0	0	0	0	0	0	0	0	0
PF3D7_0928200	N/A	conserved Plasmodium protein, unknown function	62.126	72.115	74.1344	73.3553	72.5039	72.7194	92.4147	96.29	97.4714	99.9182	104.049	106.22	111.586	108.107	113.197	118.46	118.464	112.181	94.1055	89.4489	90.6209	88.5862	88.0556	93.7365
PF3D7_0928300	N/A	conserved Plasmodium protein, unknown function	21.3494	17.0824	15.0063	19.328	18.079	17.8204	23.4838	25.3829	24.7735	32.9762	29.1942	38.6957	32.9307	34.5744	32.327	29.0465	29.5972	34.9675	34.9182	30.2942	31.2841	32.8422	31.3428	36.1113
PF3D7_0928500	N/A	conserved Plasmodium protein, unknown function	60.5496	52.0409	48.3258	60.5797	60.5666	72.8588	56.958	62.5591	61.8395	68.3176	68.2054	71.1488	30.8443	37.8153	29.7223	37.3004	34.5309	43.129	22.0899	22.6658	21.5619	26.9814	21.0561	24.4409
PF3D7_0928600	N/A	conserved Plasmodium protein, unknown function	9.01395	11.0189	8.61388	9.69259	11.4396	17.4066	34.0115	34.3608	37.84	55.377	50.7808	53.2297	102.229	106.711	116.191	147.295	143.639	162.199	43.8661	38.3429	48.6596	59.1377	51.8266	64.4717
PF3D7_0928700	N/A	conserved Plasmodium protein, unknown function	10.3545	9.97266	9.34172	10.5818	13.1159	11.9887	4.92656	6.85372	5.94388	7.72305	9.33581	11.648	65.215	64.0645	69.069	69.0572	67.5752	70.4478	43.2603	42.3895	45.267	44.8743	41.9162	44.7091
PF3D7_0929300	N/A	conserved Plasmodium protein, unknown function	38.6286	30.3126	35.4158	39.9227	36.8964	50.862	22.3032	32.9453	28.8193	20.9004	21.7263	27.4739	91.5087	95.7915	76.3664	73.4953	76.9657	78.8356	82.0885	85.6412	78.2218	74.1387	73.986	83.2415
PF3D7_0929700	N/A	conserved Plasmodium protein, unknown function	3.4286	6.86854	3.09771	6.21762	5.41864	5.48547	3.78461	1.96992	2.76177	1.56879	5.09845	3.69415	35.2919	30.487	34.2083	31.7421	26.2341	32.8633	41.0151	41.5057	42.1124	49.6424	42.1946	53.2038
PF3D7_0929800	N/A	conserved Plasmodium protein, unknown function	0	0	0	3.52634	3.73768	1.47368	0	0	0.939806	0	0.867481	1.39676	0	6.84031	8.35908	3.20839	0	14.8808	3.57875	8.53131	4.61282	2.17505	9.29077	4.83225
PF3D7_0929900	N/A	conserved Plasmodium protein, unknown function	4.52609	9.20663	6.33839	10.8526	9.74373	12.1197	3.14752	5.6738	4.66663	3.38884	3.49984	6.17707	38.2518	32.2409	37.0394	27.6308	38.5669	29.5982	69.9707	71.3762	70.8625	60.7514	52.5555	66.4351
PF3D7_0930700	N/A	conserved Plasmodium protein, unknown function	43.467	53.2107	44.5022	45.088	44.3342	45.0682	62.2176	68.1115	60.4275	56.6923	59.603	68.9777	57.5351	63.2137	65.0009	70.2845	60.6356	62.8027	28.4517	26.1565	24.3057	29.0304	27.5456	31.4068
PF3D7_0931300	N/A	conserved Plasmodium protein, unknown function	80.1277	96.6696	85.7306	69.9278	81.7368	75.9065	398.888	370.616	400	202.394	203.03	215.624	13.0556	9.78699	12.8692	9.181	10.695	2.44491	23.1766	26.3402	21.3977	8.18953	11.1942	7.86
PF3D7_0931500	N/A	conserved Plasmodium protein, unknown function	13.2704	10.4452	12.4031	14.4645	9.52867	17.4119	5.11429	8.69417	6.2662	3.56897	6.29432	14.1749	1.99211	2.1798	2.54995	3.22454	2.68569	3.84669	10.2639	7.94687	11.0361	11.09	9.19262	12.6982
PF3D7_0932000	N/A	conserved Plasmodium protein, unknown function	13.1399	16.922	22.8955	12.1034	15.5148	15.8856	4.35128	3.52968	2.26806	1.52259	3.76833	4.49446	7.845	7.42856	5.52895	5.03287	3.75394	3.26474	14.6824	16.5854	14.843	15.7473	14.9478	12.5947
PF3D7_0932700	N/A	conserved Plasmodium protein, unknown function	12.5289	9.11352	13.3581	12.7109	9.26244	14.8292	15.5949	16.9553	13.3386	12.7374	16.4813	16.8873	38.5492	36.2781	41.5692	45.5966	44.7942	52.4194	16.3263	16.23	15.5187	18.3752	24.102	19.5228
PF3D7_0932900	N/A	conserved Plasmodium protein, unknown function	16.0278	16.437	18.6112	14.7831	19.2367	12.4034	16.0724	10.2583	14.9108	10.8456	10.5742	10.9453	9.17238	5.62488	5.5709	4.96621	5.29964	5.23492	2.59663	4.67694	4.10556	5.05008	7.19051	6.73178
PF3D7_0933100	N/A	conserved Plasmodium protein, unknown function	48.1105	49.3865	49.9784	50.9243	45.8473	52.3707	22.7718	27.5149	24.3639	18.619	22.7908	24.2415	17.3211	16.3645	15.1095	14.5836	18.6213	16.5937	25.4514	21.2758	20.9474	25.4498	25.2027	24.8865
PF3D7_0933300	N/A	conserved Plasmodium protein, unknown function	23.4019	25.6347	22.2897	24.287	27.82	29.3807	7.70287	10.2352	8.02468	8.03377	11.8793	13.3329	102.778	105.449	100.853	113.135	99.5325	115.184	127.636	126.507	120.243	118.528	114.982	131.723
PF3D7_0933400	N/A	conserved Plasmodium protein, unknown function	9.7449	10.9314	6.47385	7.79645	7.71278	11.5847	4.27107	4.71573	5.77176	3.93431	5.11448	4.97532	28.9478	43.6897	37.647	42.5609	41.3688	40.8759	41.9792	44.0114	41.9275	36.0664	36.1026	42.7348
PF3D7_0933700	N/A	conserved Plasmodium protein, unknown function	25.0812	20.978	39.1344	20.4477	20.0873	27.5115	7.37675	6.46408	9.30408	9.06015	4.41672	9.48204	79.6886	74.0073	82.2294	73.7356	61.4066	81.504	186.258	192.046	179.014	182.723	172.49	196.004
PF3D7_0934600	N/A	conserved Plasmodium protein, unknown function	76.0227	79.4008	75.8853	60.2097	67.6127	68.6855	24.961	31.8905	31.3991	28.2186	34.2668	37.1267	6.00036	7.41796	6.68622	7.40282	8.4265	9.98833	21.4691	17.5849	18.3917	20.0743	15.5905	19.9801
PF3D7_0934900	N/A	conserved Plasmodium protein, unknown function	87.4097	100.834	92.7796	87.8149	101.061	103.039	31.6935	38.8764	31.8959	28.2947	34.0835	36.4877	18.1205	11.439	12.2949	12.4251	15.0004	15.6216	14.3634	14.0166	12.2125	10.5674	13.0837	12.6573
PF3D7_1002300	N/A	conserved Plasmodium protein, unknown function	13.9357	12.6992	15.1332	11.8799	11.3327	15.9096	9.54027	8.81874	9.93011	6.52136	10.1622	5.29377	20.5337	14.3373	15.5739	15.1077	18.4085	17.7119	6.57626	6.53209	4.45014	8.49329	8.14829	3.32988
PF3D7_1002600	N/A	conserved Plasmodium protein, unknown function	8.2469	11.4036	13.3054	12.8338	11.7001	18.229	6.58359	10.3843	8.06644	9.09673	12.0445	11.6359	56.2466	57.4159	58.6166	56.7968	49.9383	51.738	61.5463	57.0724	58.4568	62.4576	65.7777	71.1184
PF3D7_1002700	N/A	conserved Plasmodium protein, unknown function	46.0049	43.5535	48.5227	44.6964	43.3681	47.4468	51.6651	46.3247	55.4894	42.0835	42.8313	44.6352	103.285	99.9134	107.703	92.5169	88.6978	97.1286	198.172	198.23	203.018	188.606	191.541	198.426
PF3D7_1002900	N/A	conserved Plasmodium protein, unknown function	127.975	121.929	128.039	137.197	129.721	131.077	115.863	118.906	111.808	113.223	99.0555	102.335	98.0925	82.3643	82.5459	66.7745	70.9011	73.051	143.555	147.365	140.633	136.875	128.276	124.491
PF3D7_1003400	N/A	conserved Plasmodium protein, unknown function	72.9806	72.2134	72.936	70.2498	72.1575	73.3569	10.0486	16.4917	12.1698	8.85156	11.9187	14.623	13.972	16.2517	18.1834	12.2879	12.335	15.7363	99.2039	93.9033	99.0553	99.9155	97.8044	102.579
PF3D7_1004100	N/A	conserved Plasmodium protein, unknown function	11.5577	11.7912	11.1191	10.566	11.8391	16.8062	7.26487	7.1548	9.99945	7.12236	10.8743	12.0429	3.06447	2.77109	3.01009	2.05999	2.23319	3.22615	4.43144	2.99966	3.10276	3.59105	2.11754	3.90042
PF3D7_1005200	N/A	conserved Plasmodium protein, unknown function	3.41637	2.25627	5.51189	8.60477	7.19213	8.9386	1.61619	4.58859	1.57252	2.74067	4.71739	12.8542	1.69975	0.357671	1.9426	1.67762	0.848716	1.13178	4.11682	4.46091	5.01693	2.72954	4.23973	5.65985
PF3D7_1005300	N/A	conserved Plasmodium protein, unknown function	4.95441	4.04194	6.25361	6.45952	5.41507	7.91437	5.06673	3.88171	4.22557	0.909202	3.03363	3.48897	7.10493	5.98024	4.40802	6.81209	7.34864	2.70332	6.25754	5.86034	5.30029	7.60627	9.91589	13.5189
PF3D7_1005400	N/A	conserved Plasmodium protein, unknown function	3.64371	0	1.64603	4.03805	2.56803	0.920469	1.80993	3.71124	1.17402	1.36409	2.16733	4.14403	0.846003	1.86922	2.90063	4.25845	1.58409	3.37986	3.63237	2.44232	6.33863	2.7171	3.16531	5.43285
PF3D7_1006300	N/A	conserved Plasmodium protein, unknown function	4.14418	8.474	10.4406	8.02916	8.16993	10.0663	5.54218	6.24405	2.82461	5.17149	9.0068	9.15928	4.44093	4.20519	1.01509	4.60228	1.94026	1.47849	2.44454	0.777	1.00829	3.26858	2.53851	3.43281
PF3D7_1006500	N/A	conserved Plasmodium protein, unknown function	11.1649	10.3231	11.4629	15.1341	16.9082	19.8714	18.9905	19.8807	13.5719	21.0255	22.6399	26.854	94.9716	84.6489	83.2235	92.6654	100.078	111.096	67.0921	59.3743	59.7122	61.3066	63.7781	65.0748
PF3D7_1006700	N/A	conserved Plasmodium protein, unknown function	248.795	260.887	247.772	242.939	242.324	246.975	225.359	248.315	240.686	225.217	226.091	225.231	167.819	155.878	172.967	170.436	174.53	179.045	43.3418	50.4271	54.2991	53.176	56.212	53.5275
PF3D7_1007500	N/A	conserved Plasmodium protein, unknown function	130.557	133.874	155.207	144.143	135.223	143.518	116.212	143.052	117.026	97.9981	140.499	145.723	135.041	123.736	153.163	134.633	119.92	116.664	133.237	120.23	143.599	121.695	109.436	136.606
PF3D7_1007800	N/A	conserved Plasmodium protein, unknown function	25.4965	21.6875	20.1469	22.508	22.59	27.5279	18.0428	21.0969	22.3678	22.5239	20.7715	23.7238	7.4242	8.07844	8.44027	8.33027	7.60918	6.24428	3.80709	4.92239	3.85918	5.96105	5.29967	5.50651
PF3D7_1010900	N/A	conserved Plasmodium protein, unknown function	50.7699	50.8918	41.7508	52.3082	54.9518	57.7974	59.4423	55.6113	52.5423	62.0227	75.0081	69.8283	77.4412	72.7282	77.0391	71.3877	73.2878	78.8701	48.7598	49.9591	48.0705	47.783	54.238	45.5936
PF3D7_1011100	N/A	conserved Plasmodium protein, unknown function	17.6153	15.771	15.4109	15.789	16.0552	21.4663	26.3595	31.0368	28.645	23.5817	26.625	26.9299	43.8758	45.6377	48.323	45.5978	42.929	43.726	45.4074	43.1875	47.5416	45.7897	41.4293	42.473
PF3D7_1012800	N/A	conserved Plasmodium protein, unknown function	11.8571	12.1191	11.3869	13.3272	14.6772	15.9445	5.47571	7.58356	8.05661	6.79425	7.07676	5.26274	30.2455	21.5169	24.5285	29.057	28.4743	29.3666	22.2054	21.1838	17.2208	23.5329	21.1962	23.4519
PF3D7_1013200	N/A	conserved Plasmodium protein, unknown function	77.2394	86.317	92.3266	83.9776	86.1255	79.9501	69.0747	66.7336	73.8635	78.9542	83.4153	85.7985	171.889	157.347	167.803	180.377	173.12	177.54	159.558	159.679	152.753	154.582	157.357	163.982
PF3D7_1013300	N/A	conserved Plasmodium protein, unknown function	20.7695	20.8315	24.9393	26.2763	26.8441	23.2185	37.848	39.3723	37.7868	34.2597	38.7838	36.8682	60.0017	53.7111	57.2984	59.8224	49.1951	58.6824	64.165	57.2425	74.0928	56.1876	52.5378	69.5095
PF3D7_1013400	N/A	conserved Plasmodium protein, unknown function	34.3832	37.6365	36.5815	37.8687	38.2885	40.8037	23.7329	23.1388	22.1149	25.4522	26.6593	25.5581	30.3641	29.3235	37.1614	31.8543	26.5826	26.0088	43.8996	45.3331	40.8161	39.8799	45.7688	44.1207
PF3D7_1013600	N/A	conserved Plasmodium protein, unknown function	25.245	30.7648	31.5655	31.6407	33.89	32.1036	10.0944	9.72135	10.3058	10.2331	11.2046	11.0507	132.281	131.394	151.203	128.512	127.521	129.529	193.094	187.16	192.321	187.33	186.048	184.718
PF3D7_1013800	N/A	conserved Plasmodium protein, unknown function	135.229	150.772	142.199	141.169	149.032	155.8	11.7642	15.9701	12.197	9.52043	14.6358	21.1951	27.855	24.1569	29.4858	31.6296	32.003	33.3579	124.688	121.864	114.298	125.507	118.553	116.068
PF3D7_1014500	N/A	conserved Plasmodium protein, unknown function	34.8843	36.5026	38.2109	40.1334	38.8375	42.0248	24.0976	25.8619	27.9787	20.3149	24.4869	23.7551	19.7697	20.2871	20.2453	24.8589	23.1564	22.4419	15.4175	15.9997	17.9741	19.4398	17.5959	19.3263
PF3D7_1016000	N/A	conserved Plasmodium protein, unknown function	61.3161	70.6154	66.9195	64.8905	64.1787	58.9426	5.21098	7.39735	4.54568	3.65651	7.50413	7.34056	18.646	12.5661	19.8702	14.7723	17.8342	14.4706	30.1257	31.1468	27.3744	22.5581	21.919	26.2494
PF3D7_1016100	N/A	conserved Plasmodium protein, unknown function	9.84933	8.27883	10.1123	9.92296	9.75272	9.89593	2.22383	2.80611	1.80312	1.95537	1.33148	3.75177	2.59867	0.656193	1.06918	0.615562	1.16781	3.11458	1.37324	0.81841	1.77004	2.50384	1.29639	1.85423
PF3D7_1017600	N/A	conserved Plasmodium protein, unknown function	492.384	470.479	510.332	498.767	500.175	530.378	507.766	543.047	508.269	488.785	536.509	544.624	443.747	432.253	443.264	433.338	431.066	431.244	370.935	359.407	340.676	350.911	338.111	351.208
PF3D7_1017700	N/A	conserved Plasmodium protein, unknown function	22.2714	12.1131	19.2343	22.6854	16.8927	26.9932	15.9977	18.989	15.1697	12.8744	20.0902	21.4673	11.977	9.84103	11.9935	16.4369	10.252	13.861	14.3158	13.5711	13.0785	17.2488	17.0711	20.2119
PF3D7_1017800	N/A	conserved Plasmodium protein, unknown function	21.316	21.8305	25.1016	27.5893	22.4059	26.5408	29.3279	31.8562	30.9186	26.3634	29.1032	32.3752	42.6228	39.8598	36.6551	45.9966	39.7065	45.473	38.5087	30.6001	38.7489	34.5056	33.2235	42.2887
PF3D7_1018100	N/A	conserved Plasmodium protein, unknown function	6.53036	10.8495	6.45326	8.63518	4.9686	13.146	6.08213	11.1922	10.5205	7.3852	10.6213	14.4143	9.47643	9.5716	9.42242	10.6625	12.066	15.1437	7.19859	9.69946	10.0048	12.1741	13.296	11.833
PF3D7_1018400	N/A	conserved Plasmodium protein, unknown function	22.3403	15.1551	20.5682	13.5778	19.9147	21.9302	15.0775	11.0347	9.97565	8.78772	13.18	16.5703	5.91995	5.51671	7.9256	12.1866	6.33415	9.00979	5.21389	9.02603	10.3687	6.33767	7.20735	10.8619
PF3D7_1018700	N/A	conserved Plasmodium protein, unknown function	253.82	252.894	268.894	254.575	248.614	266.115	287.562	281.621	271.388	289.614	284.401	294.814	220.579	206.294	201.395	215.352	204.785	226.621	119.613	120.341	114.85	131.016	142.092	145.303
PF3D7_1018900	N/A	conserved Plasmodium protein, unknown function	10.3756	12.1559	11.7179	10.31	14.0241	13.8235	5.88338	6.34742	6.18237	5.14359	7.29175	7.48684	8.41509	9.58289	8.59908	11.9209	10.7517	13.6783	12.0981	8.92061	10.5645	9.27385	5.96774	9.30099
PF3D7_1019100	N/A	conserved Plasmodium protein, unknown function	51.0798	41.5665	49.7579	52.2177	47.769	58.3916	14.8207	17.9314	13.5568	13.7116	17.2558	20.4692	20.6582	21.0149	16.9393	13.0811	15.0065	14.791	119.277	118.917	114.602	133.195	129.325	133.195
PF3D7_1019200	N/A	conserved Plasmodium protein, unknown function	9.02389	11.6809	15.8984	11.8188	11.1009	20.5164	2.39061	3.67644	6.68731	3.15304	6.70942	8.85854	0.419036	1.05811	0.574687	3.72223	0.627696	2.92965	7.47343	5.71864	7.7063	13.1217	6.79388	14.3518
PF3D7_1019600	N/A	conserved Plasmodium protein, unknown function	55.2522	47.343	55.7654	50.2667	56.9159	49.0325	8.41233	9.76498	9.33606	8.17282	7.90928	9.31368	45.3423	41.6554	40.3821	34.601	33.132	35.8059	172.521	157.601	162.518	160.795	170.28	161.897
PF3D7_1019700	N/A	conserved Plasmodium protein, unknown function	64.1146	58.4764	82.1756	73.0062	75.3434	83.6193	41.8872	48.831	47.4012	56.874	57.574	63.2493	208.176	200.549	211.2	174.806	157.734	173.114	507.128	495.166	468.853	458.827	423.266	447.598
PF3D7_1020200	N/A	conserved Plasmodium protein, unknown function	29.9126	18.5738	27.2908	25.5272	27.3577	39.1159	4.56434	8.08776	8.88203	7.0264	11.9489	11.9368	13.3456	16.6776	21.4778	16.2095	12.6474	14.9614	39.0397	36.0256	36.4532	41.3311	39.2326	40.7136
PF3D7_1021100	N/A	conserved Plasmodium protein, unknown function	61.2781	61.7922	65.8648	65.8126	62.5398	63.1606	67.6872	57.2366	64.6446	46.1736	52.0346	51.6127	52.0903	47.4846	48.026	46.5779	47.7005	46.3966	55.2928	54.0372	54.5444	50.0957	48.5218	53.6256
PF3D7_1021200	N/A	conserved Plasmodium protein, unknown function	50.7707	45.6922	56.712	53.8755	51.9049	64.3909	18.9488	17.6067	20.2247	17.9164	19.3902	21.5059	187.449	179.836	187.838	176.426	178.75	180.303	338.056	315.88	316.122	327.003	309.095	328.517
PF3D7_1023000	N/A	conserved Plasmodium protein, unknown function	74.6242	76.5782	93.5371	61.1065	66.5732	58.4352	13.4364	19.2705	16.8471	14.7201	14.5553	18.7289	15.9278	22.0716	22.377	24.5009	19.4947	24.2504	39.2617	33.2375	39.2943	32.4399	30.5236	41.7179
PF3D7_1023500	N/A	conserved Plasmodium protein, unknown function	0	0	0	0	0	0	0	0	0	0	0	0	0	0	0	0	0	0	0	0	0	0	0	0
PF3D7_1023700	N/A	conserved Plasmodium protein, unknown function	5.79053	5.98795	3.09771	6.52466	4.97929	7.98762	5.04615	8.71542	6.99648	5.13423	6.34474	6.84101	0.707607	2.68018	1.94089	1.25711	0.794971	0.883422	0.701113	0	1.20493	1.13631	1.65469	1.76715
PF3D7_1023800	N/A	conserved Plasmodium protein, unknown function	29.5172	27.521	29.4139	25.6146	26.6994	31.9568	3.90165	5.53866	2.69732	3.01794	6.91594	7.05256	8.06277	6.45319	6.71359	7.58834	5.60748	5.32064	13.1244	14.0565	14.7102	15.4908	15.3527	16.2318
PF3D7_1024000	N/A	conserved Plasmodium protein, unknown function	73.7241	81.3988	61.5546	69.6418	68.435	65.0282	46.0316	50.7702	46.5573	55.1656	56.0402	59.4153	169.102	154.742	154.756	173.759	170.224	166.188	138.546	134.269	136.458	143.71	126.022	131.804
PF3D7_1024400	N/A	conserved Plasmodium protein, unknown function	19.6307	17.8265	18.8051	19.5126	21.7863	26.4558	5.51401	6.17962	7.76517	4.48383	9.64365	12.3801	19.7373	21.7081	16.3249	15.9056	19.2024	17.884	63.8432	68.7812	60.9817	70.7419	68.3908	72.5937
PF3D7_1024500	N/A	conserved Plasmodium protein, unknown function	19.2252	13.9207	19.6195	22.0526	26.8618	24.7221	6.32809	11.7961	5.59738	6.21454	8.4388	9.42816	68.3006	68.7489	60.1116	66.0845	68.0732	57.7425	120.96	106.563	117.22	107.521	111.173	119.342
PF3D7_1024900	N/A	conserved Plasmodium protein, unknown function	10.3243	11.1016	9.29839	12.3764	12.8949	14.815	8.70953	7.67937	7.89523	7.7057	6.94754	9.97397	70.9271	70.2986	72.1485	86.1159	81.133	93.5694	59.3277	59.646	68.6167	65.8415	62.3461	69.9321
PF3D7_1026000	N/A	conserved Plasmodium protein, unknown function	245.663	205.232	250.005	241.219	234.102	279.406	671.798	740.841	679.267	678.543	718.854	739.076	398.749	376.117	380.947	389.529	381.065	394.182	256.039	244.556	224.712	225.56	215.445	234.607
PF3D7_1026100	N/A	conserved Plasmodium protein, unknown function	29.405	25.3221	24.9067	28.6083	31.2155	30.8599	20.2864	22.2478	22.5249	26.1716	24.5424	26.7471	6.35875	6.44374	7.57324	14.0714	13.5357	12.2005	6.632	6.41179	9.23217	14.9137	13.5651	19.1039
PF3D7_1026300	N/A	conserved Plasmodium protein, unknown function	14.3803	11.8985	14.3951	16.4223	16.4904	17.9573	6.08786	8.32206	7.04223	9.38041	10.3275	14.379	96.1816	86.2257	89.76	100.21	97.045	98.7161	78.5073	75.7272	81.212	69.0011	71.9252	72.7572
PF3D7_1026500	N/A	conserved Plasmodium protein, unknown function	45.9698	40.6717	51.2006	44.3971	38.7973	52.4579	7.08654	7.20334	4.85208	3.3628	9.90024	8.91923	8.09701	3.94976	6.05708	3.2693	8.26974	6.2491	26.2562	29.5571	32.088	34.8705	25.7048	30.7257
PF3D7_1026600	N/A	conserved Plasmodium protein, unknown function	1960.22	1999.9	2079.88	1657.34	1717.28	1648.92	72.7595	76.9671	76.0566	122.841	114.011	120.132	36.4484	37.7975	38.9862	32.0784	33.4324	33.6549	70.5429	73.6364	66.4773	135.008	127.204	131.712
PF3D7_1027000	N/A	conserved Plasmodium protein, unknown function	34.4821	26.7863	28.1538	35.281	36.1458	38.092	14.0863	15.014	15.0262	7.44208	7.6494	10.2864	25.4621	25.0218	28.26	24.5606	21.9212	22.2847	18.4662	15.3971	16.3596	13.805	14.7728	17.372
PF3D7_1027500	N/A	conserved Plasmodium protein, unknown function	46.7997	35.6757	19.1174	25.5812	17.8635	34.587	61.0019	73.3339	64.1661	72.6907	71.0736	59.0073	105.192	104.352	100.669	119.111	106.492	80.8179	39.7056	53.3942	53.5406	63.114	57.6669	53.613
PF3D7_1028600	N/A	conserved Plasmodium protein, unknown function	39.8681	30.1443	38.0824	46.9231	39.7484	52.3572	9.09976	16.6398	10.5046	11.8566	14.6828	14.3855	82.4014	76.5936	65.2547	60.068	55.8852	45.3623	180.577	184.586	172.798	160.977	156.04	155.709
PF3D7_1029100	N/A	conserved Plasmodium protein, unknown function	6.03641	5.33044	4.59594	6.04738	4.73673	7.11053	4.49205	5.79224	5.51798	6.55946	9.27894	9.54073	65.0379	60.4919	62.6857	64.5798	51.7785	65.4299	26.0573	26.6572	24.9921	28.8919	24.7954	27.2484
PF3D7_1029500	N/A	conserved Plasmodium protein, unknown function	14.9576	6.72283	3.7539	6.69751	6.389	9.97119	2.75179	3.25529	2.67743	0.518485	1.23569	9.94818	5.78812	4.87188	0.66151	2.28511	9.39286	0	2.54889	2.53177	1.31416	7.74568	5.41405	4.13001
PF3D7_1029700	N/A	conserved Plasmodium protein, unknown function	8.28989	8.99146	7.77791	10.472	10.0509	9.34325	5.91274	7.09455	8.73221	3.42177	2.84478	4.12243	4.88592	5.04715	4.77178	2.98107	2.21784	3.10541	4.30319	4.42972	5.44575	2.49646	4.24702	5.4935
PF3D7_1030300	N/A	conserved Plasmodium protein, unknown function	252.687	216.421	252.846	238.606	215.016	266.171	146.313	152.737	145.294	94.741	97.9009	105.87	150.275	138.22	144.557	169.404	171.908	182.315	156.681	144.315	151.589	191.584	194.84	196.628
PF3D7_1031100	N/A	conserved Plasmodium protein, unknown function	12.2958	9.81843	9.34177	10.1354	12.8914	18.778	24.9858	25.923	23.5904	20.7839	24.4344	25.6933	27.5104	29.9821	27.407	24.5907	30.1294	38.1043	25.8865	22.7497	22.6272	28.1318	21.0391	26.8517
PF3D7_1031900	N/A	conserved Plasmodium protein, unknown function	6.03197	3.70823	7.24712	4.39617	6.00271	7.21366	3.08124	7.23977	6.20272	5.52532	6.48876	8.06632	29.0532	32.0725	33.5106	30.7043	33.0308	28.2734	13.0893	15.4843	15.2223	15.7909	19.4177	19.3483
PF3D7_1032200	N/A	conserved Plasmodium protein, unknown function	9.77901	10.8107	13.445	9.85212	12.5311	16.6481	11.2638	10.6598	14.0417	15.6519	9.79988	10.4346	14.3141	8.72455	11.5078	14.3226	15.1571	15.2824	7.17286	7.77239	6.72397	9.51151	6.77143	9.50915
PF3D7_1032700	N/A	conserved Plasmodium protein, unknown function	135.568	133.586	138.455	139.643	143.844	137.874	135.358	160.789	141.02	149.195	150.24	157.051	158.875	142.775	136.576	136.345	123.465	138.353	189.725	191.21	162.922	169.722	175.13	169.027
PF3D7_1036500	N/A	conserved Plasmodium protein, unknown function	359.118	403.753	387.051	325.36	345.833	294.647	12.7699	12.4256	11.8999	17.622	17.6069	15.6703	36.3182	34.8679	37.1835	25.0171	28.996	24.5602	66.722	70.0303	70.4331	57.1063	60.9434	65.6852
PF3D7_1036900	N/A	conserved Plasmodium protein, unknown function	1410.25	1447.76	1432.09	1336.05	1330.56	1360.88	1082.24	1114.62	1065.2	1027.41	1070.64	1093.86	990.364	986.815	1046.47	971.179	965.348	992.051	733.293	720.751	734.783	698.069	705.301	715.599
PF3D7_1037200	N/A	conserved Plasmodium protein, unknown function	8.38599	10.2904	5.96312	7.97931	10.0163	9.93842	2.3999	2.1901	3.50258	3.16528	3.07908	5.76338	4.68739	4.24888	3.8736	4.2705	4.2309	3.96138	9.8445	5.9932	5.97614	7.81673	8.84386	6.08889
PF3D7_1037400	N/A	conserved Plasmodium protein, unknown function	12.7423	14.8111	15.0485	12.6908	14.2756	16.1407	4.15934	5.87594	4.80942	4.67944	7.63343	7.1043	31.1913	25.9336	30.6628	35.0401	32.7948	41.7906	14.0148	15.4403	14.0484	17.7142	14.759	19.1196
PF3D7_1037900	N/A	conserved Plasmodium protein, unknown function	16.7509	12.7973	17.1544	23.169	22.1927	23.8475	8.57918	11.1221	9.49085	10.806	13.9323	15.4651	12.3599	10.5074	11.7527	20.7871	16.2928	20.7392	19.4856	17.3003	17.3987	25.6702	18.7033	26.5752
PF3D7_1038200	N/A	conserved Plasmodium protein, unknown function	29.3149	20.4154	25.0426	31.6166	28.896	29.6694	54.45	63.8976	53.5843	45.4928	50.2988	50.8425	33.1593	40.2128	39.4926	28.9381	46.4032	33.1186	14.1219	18.321	20.8027	20.6689	20.6775	23.0376
PF3D7_1038300	N/A	conserved Plasmodium protein, unknown function	2.80077	1.97816	2.46018	3.6839	4.08744	10.5146	1.80343	4.26681	3.00806	3.59214	3.58639	4.8432	1.44508	1.82449	1.98186	2.8882	2.29996	4.14951	1.07387	1.61183	2.09162	5.6564	3.37922	3.86667
PF3D7_1103000	N/A	conserved Plasmodium protein, unknown function	37.4132	49.4176	57.3435	46.2186	29.6785	61.3206	50.885	41.1773	40.8997	51.6899	61.5956	44.7898	18.6142	14.362	13.4734	17.7595	17.0398	22.7228	6.8309	8.14203	9.86125	8.30321	4.51403	5.90304
PF3D7_1104300	N/A	conserved Plasmodium protein, unknown function	31.1342	30.534	34.2321	36.0795	31.6963	35.4967	22.7392	23.6895	22.2454	25.2632	23.6496	25.0875	255.092	247.091	256.665	223.405	233.226	238.291	338.092	333.827	315.605	285.394	300.859	304.828
PF3D7_1105300	N/A	conserved Plasmodium protein, unknown function	43.0481	41.0697	47.2411	47.5638	42.413	45.3969	14.0369	14.4774	15.9475	17.6742	16.9094	18.0497	68.4798	65.4026	65.0627	60.7248	55.0857	62.7451	157.969	148.479	149.244	141.86	137.957	144.401
PF3D7_1106200	N/A	conserved Plasmodium protein, unknown function	3.76385	2.94683	3.56515	5.5045	4.90089	7.28449	4.12117	4.94658	6.74823	4.39386	6.40945	6.75894	32.8416	31.0537	31.9924	41.7349	33.3598	39.1363	47.9491	42.9846	43.3948	48.4379	42.8925	46.5653
PF3D7_1106400	N/A	conserved Plasmodium protein, unknown function	21.0762	11.1048	16.4519	13.115	10.9222	16.6382	3.84893	3.88539	3.9946	5.0281	6.68302	3.15396	41.3789	34.5258	38.7374	41.1243	41.7716	41.328	37.7905	50.9933	42.8894	44.4913	33.2074	47.4969
PF3D7_1106500	N/A	conserved Plasmodium protein, unknown function	48.5082	42.8612	54.0034	51.2796	47.2154	50.6335	115.638	112.601	109.903	120.635	121.592	116.495	156.173	158.356	164.021	166.12	166.123	163.497	117.868	114.316	112.718	121.136	118.848	126.706
PF3D7_1106900	N/A	conserved Plasmodium protein, unknown function	36.6509	38.5085	36.375	49.2332	40.9168	58.2174	61.6043	65.2623	64.8602	53.0126	79.2744	65.151	109.594	107.032	106.98	105.749	106.226	111.391	73.2439	59.5551	83.8691	62.632	59.4967	63.019
PF3D7_1108100	N/A	conserved Plasmodium protein, unknown function	99.8981	100.363	106.78	91.8963	99.7033	102.138	17.1388	16.2198	16.2281	18.8554	14.8242	18.1721	9.35522	9.87683	7.96358	8.02354	8.15451	6.5245	65.8978	63.582	64.6552	61.5167	67.5406	72.2192
PF3D7_1108800	N/A	conserved Plasmodium protein, unknown function	8.43878	4.267	8.9348	13.8155	6.42061	12.6575	5.67634	11.9836	5.52297	5.92351	8.62728	9.47121	6.73519	3.0922	3.77876	5.07628	4.12732	4.28077	2.83113	2.57108	6.6728	2.4581	8.01806	8.30087
PF3D7_1109100	N/A	conserved Plasmodium protein, unknown function	27.8183	26.0432	21.8012	33.4614	28.5458	36.0641	23.0909	28.236	21.3436	11.4493	17.5181	18.2332	7.92449	5.75562	10.1084	8.83054	10.977	10.8083	2.70169	3.93586	4.75919	4.85758	5.31351	6.26237
PF3D7_1109200	N/A	conserved Plasmodium protein, unknown function	36.6313	31.8595	34.893	43.8016	40.6578	39.7256	47.4804	53.9214	53.0527	35.2074	31.0876	36.3233	37.8005	31.184	34.4628	27.5997	35.5505	36.038	17.5918	15.8954	13.8976	17.4172	16.3395	17.6236
PF3D7_1110000	N/A	conserved Plasmodium protein, unknown function	48.2283	32.4514	35.4411	49.2545	33.8636	54.4496	38.2863	47.8798	47.8952	32.9774	37.3323	42.5121	71.328	54.9532	64.6892	56.5467	71.2307	65.1122	84.6055	67.6324	66.8679	85.5983	79.1531	78.8048
PF3D7_1110800	N/A	conserved Plasmodium protein, unknown function	12.0169	12.4375	12.5587	10.4805	13.2154	12.1201	8.76063	8.29088	7.65709	8.05745	4.26736	6.01216	12.9094	11.4355	12.7074	16.646	14.8152	14.5573	23.3813	21.2024	21.6989	20.5633	20.6446	21.2454
PF3D7_1111400	N/A	conserved Plasmodium protein, unknown function	48.9717	60.893	48.0598	57.334	57.5602	67.4015	49.2103	50.2762	60.939	72.9123	63.5316	68.9377	134.484	148.754	146.259	164.388	143.599	160.556	155.652	150.233	144.479	158.349	155.009	163.661
PF3D7_1111700	N/A	conserved Plasmodium protein, unknown function	30.8065	31.7064	35.2997	32.4528	31.264	31.8108	38.5353	41.7543	34.596	27.0786	34.107	36.4095	31.7173	36.9137	38.8445	41.5073	37.4418	51.2329	28.3655	26.9247	26.0488	31.5449	30.929	38.0913
PF3D7_1112300	N/A	conserved Plasmodium protein, unknown function	5.42316	4.70088	3.82795	4.38235	3.47469	7.77754	2.52546	3.62933	1.82017	4.86416	5.04027	4.46354	24.3962	29.3111	34.8072	32.0012	35.3655	34.7153	23.9124	22.1683	26.5336	24.5379	26.909	27.7957
PF3D7_1112700	N/A	conserved Plasmodium protein, unknown function	8.31226	7.60548	8.01855	9.50843	9.93034	10.7179	5.59124	6.1055	5.92839	7.45546	7.78977	11.6615	16.5855	17.9577	17.3009	22.3817	22.2846	22.5889	17.1969	14.8786	16.2265	15.0925	15.6077	16.1377
PF3D7_1113000	N/A	conserved Plasmodium protein, unknown function	19.7929	22.0428	22.7704	22.7833	22.8178	24.7006	4.75867	5.17835	4.04956	3.42195	4.37833	4.39818	12.8561	12.2896	13.9093	14.0181	14.474	13.1868	47.8119	45.8118	48.9125	59.7884	58.8665	59.2185
PF3D7_1113200	N/A	conserved Plasmodium protein, unknown function	61.8167	53.3852	52.5542	55.359	48.2982	60.0784	36.2501	45.2037	38.8669	35.4633	41.621	42.1417	36.8785	34.732	32.9434	37.0674	34.7877	35.0413	34.4991	29.8205	30.9576	34.2522	29.7093	39.6843
PF3D7_1113600	N/A	conserved Plasmodium protein, unknown function	254.437	292.253	256.703	244.723	258.401	235.287	231.031	221.593	237.804	212.783	205.04	208.265	112.178	104.958	106.644	109.352	99.2948	101.673	122.456	125.409	130.489	109.078	116.852	105.511
PF3D7_1114500	N/A	conserved Plasmodium protein, unknown function	4.79666	5.73492	4.66998	8.74853	5.82863	8.98347	2.60172	3.75811	4.13021	4.74729	5.16514	7.02949	19.5857	26.0613	25.0174	28.3138	22.0038	28.5753	31.0749	27.4142	28.9042	30.3723	25.0252	32.7453
PF3D7_1114600	N/A	conserved Plasmodium protein, unknown function	22.0011	19.8655	21.7414	19.9144	29.5143	39.2959	4.26895	10.7735	6.64577	6.43477	8.6903	22.6351	6.78439	16.3755	10.9464	14.4163	12.8528	14.3493	25.8341	28.6979	28.5419	28.8388	25.8814	26.7672
PF3D7_1115800	N/A	conserved Plasmodium protein, unknown function	857.291	871.699	858.422	747.535	741.55	716.249	261.418	277.672	251.504	232.743	226.207	209.236	40.3918	42.1762	41.627	33.1676	32.8029	31.8985	62.281	62.063	59.9829	56.378	56.965	55.1282
PF3D7_1117200	N/A	conserved Plasmodium protein, unknown function	6.36823	3.68005	4.49503	6.78598	7.29728	8.46904	1.92635	2.73458	1.8743	2.94187	4.64384	5.93779	9.80984	7.44922	9.31035	7.872	7.82651	6.67386	12.0206	12.6862	12.2015	10.7304	11.4366	13.9485
PF3D7_1117400	N/A	conserved Plasmodium protein, unknown function	72.4227	76.207	79.8733	78.9538	74.7975	81.4317	50.8804	53.4756	56.2225	53.6667	49.1403	51.3003	107.739	114.525	111.495	101.276	100.029	93.6413	149.084	158.739	149.333	154.301	163.545	146.332
PF3D7_1117900	N/A	conserved Plasmodium protein, unknown function	116.496	130.727	132.64	131.162	135.692	136.452	89.0671	100.582	84.6986	113.794	127.385	115.569	80.8963	82.414	83.1379	91.7278	82.3355	85.1364	136.255	132.634	132.327	128.744	141.617	138.474
PF3D7_1118000	N/A	conserved Plasmodium protein, unknown function	27.1817	27.3471	28.2687	32.1132	26.0608	38.1614	65.4046	56.8416	62.8498	61.1288	65.719	66.0184	88.0827	83.6935	85.9306	77.1669	68.5223	87.521	123.114	123.21	119.528	103.169	109.287	112.579
PF3D7_1119700	N/A	conserved Plasmodium protein, unknown function	43.1605	42.4717	45.2622	39.8803	36.5816	43.1453	18.5804	19.7097	18.8731	11.9261	19.6211	21.923	14.7453	13.104	11.8782	12.6317	13.0811	12.7254	32.0569	29.1552	32.8607	31.1501	31.0662	30.0315
PF3D7_1120200	N/A	conserved Plasmodium protein, unknown function	63.2824	70.2985	75.1696	67.2631	62.5902	73.7232	62.2238	65.7869	64.3368	62.1024	68.065	64.6041	80.3598	74.1428	72.5491	77.1549	70.1595	69.8129	151.392	153.62	147.365	155.58	156.856	150.134
PF3D7_1120700	N/A	conserved Plasmodium protein, unknown function	18.9699	15.3856	18.8681	24.007	23.6262	27.8281	5.45534	7.24881	5.5224	7.22632	10.8382	12.5504	46.3628	40.2432	37.9386	45.3932	39.8176	46.8461	41.5988	43.682	44.7898	40.2038	40.7163	47.5268
PF3D7_1120800	N/A	conserved Plasmodium protein, unknown function	13.3086	10.824	15.0303	12.1666	16.1066	21.4795	9.79369	7.3376	7.9409	6.15102	4.03138	8.55642	75.5337	96.0879	82.7941	98.2711	88.7168	96.0158	68.4149	67.58	72.1057	60.1883	71.009	73.0859
PF3D7_1122300	N/A	conserved Plasmodium protein, unknown function	85.1935	105.101	98.0163	100.457	103.24	119.093	93.7755	93.747	90.9847	56.9388	73.5442	67.9939	8.89004	12.6272	14.9863	13.8195	8.60048	12.2088	43.0636	41.0245	48.4423	44.6126	43.1944	44.9319
PF3D7_1122400	N/A	conserved Plasmodium protein, unknown function	120.449	133.338	127.795	130.802	127.31	134.648	110.571	122.425	125.668	122.649	114.961	115.604	109.581	105.566	108.54	103.254	106.511	96.7161	99.5279	93.6669	103.018	86.4579	87.611	90.2034
PF3D7_1122600	N/A	conserved Plasmodium protein, unknown function	9.32475	9.90946	9.95094	11.0863	9.51867	12.9758	3.30379	4.17917	3.94654	2.44066	5.40549	6.62229	5.45846	4.92257	5.8504	5.73147	5.59988	6.23057	15.1798	16.5405	15.4966	16.6838	17.0762	18.0011
PF3D7_1122700	N/A	conserved Plasmodium protein, unknown function	25.3884	24.5844	24.5397	22.4673	21.3958	23.4009	6.62744	7.8849	6.26414	4.13864	6.63237	5.88716	43.0155	43.7492	42.9706	30.5051	31.8198	32.885	172.062	173.38	183.03	167.787	178.493	173.737
PF3D7_1123000	N/A	conserved Plasmodium protein, unknown function	385.005	400.671	394.8	389.695	374.948	384.088	258.876	276.113	268.983	262.682	273.569	276.931	180.591	170.23	172.18	182.701	177.529	184.978	218.717	211.035	212.336	216.957	210.611	222.28
PF3D7_1126700	ATG23	conserved Plasmodium protein, unknown function	261.897	265.095	290.41	247.861	269.123	261.644	14.3759	18.1739	14.0918	17.5457	21.3899	21.6418	11.9348	11.1747	12.9638	9.26521	7.73705	7.61289	110.734	111.497	115.482	93.8143	93.7173	94.8198
PF3D7_1127200	N/A	conserved Plasmodium protein, unknown function	2.92831	9.02509	0	7.37552	6.25403	8.01391	3.23238	6.11811	3.14504	4.8723	6.53177	11.1013	7.93217	5.0074	8.54745	5.3684	6.78973	1.13178	8.23364	2.37915	0.771836	4.54923	0	6.46841
PF3D7_1127400	N/A	conserved Plasmodium protein, unknown function	11.4329	6.41248	8.35475	11.349	10.5569	12.3171	14.8935	16.5977	17.7414	19.0926	17.5011	22.3421	26.1547	33.8842	40.0189	32.1329	30.8457	37.0394	35.8422	35.8576	36.959	33.2241	37.9745	35.9317
PF3D7_1127700	N/A	conserved Plasmodium protein, unknown function	9.53896	6.29982	9.01411	10.3948	14.4686	13.8927	7.73592	11.2867	11.9176	8.25964	10.132	16.6635	3.38995	4.85067	4.64915	6.82548	5.24726	4.74011	3.58277	2.72834	1.8472	2.54041	4.0869	3.06386
PF3D7_1127900	N/A	conserved Plasmodium protein, unknown function	108.096	109.518	117.92	106.857	105.231	108.619	66.3553	74.8392	58.4234	70.8542	72.5326	72.612	32.7364	37.0494	36.4024	39.9075	36.7782	33.5799	38.7674	40.0937	37.5648	31.1392	31.0805	37.2473
PF3D7_1128000	N/A	conserved Plasmodium protein, unknown function	330.405	347.707	349.811	323.283	324.245	305.169	304.327	310.633	297.368	285.242	281.329	281.945	223.304	213.577	217.756	199.49	194.449	201.497	269.934	261.865	256.753	241.417	252.972	252.023
PF3D7_1129300	N/A	conserved Plasmodium protein, unknown function	59.6184	61.7786	63.4101	59.1294	67.1538	61.3542	9.06856	7.97262	9.69142	4.85525	6.63131	6.98684	11.1878	10.879	9.62543	5.96688	6.19347	5.89935	87.5336	81.5566	86.2379	96.4131	92.2979	99.6617
PF3D7_1129700	N/A	conserved Plasmodium protein, unknown function	15.7626	14.9054	16.4777	16.4711	14.7734	20.8146	14.9908	22.8624	19.0979	18.2883	21.5993	22.0676	36.9004	35.037	37.8515	27.4941	28.8835	33.23	96.5989	100.574	102.39	94.8342	99.2087	98.8438
PF3D7_1129800	N/A	conserved Plasmodium protein, unknown function	18.1498	17.3885	12.5414	19.308	18.8203	21.1904	25.8008	26.1949	27.3159	28.0877	30.1855	29.662	50.319	48.2166	54.1813	45.3132	47.4471	47.9035	56.6788	55.0066	51.8356	48.4159	46.5051	56.1806
PF3D7_1130900	N/A	conserved Plasmodium protein, unknown function	5.02316	5.15007	5.58148	5.0199	4.20469	6.90755	4.15856	5.77641	5.67773	6.11672	7.52987	10.1358	44.0179	44.0562	42.8899	41.4954	41.0696	44.9971	18.5763	18.7107	19.1551	21.2964	20.9971	18.7241
PF3D7_1131200	N/A	conserved Plasmodium protein, unknown function	13.8741	12.0263	16.6798	20.1777	19.2124	18.5136	27.7889	32.6105	28.7504	25.272	33.7755	35.3625	27.9267	22.9593	24.1379	33.3835	29.964	33.2114	54.3971	51.2705	54.588	60.4899	55.6456	61.5407
PF3D7_1131300	N/A	conserved Plasmodium protein, unknown function	3.97806	3.11984	3.36951	5.51072	4.8245	8.61369	2.47001	3.22806	2.17439	2.74803	4.0141	6.5483	15.009	16.9714	16.2863	15.2369	17.5415	19.2736	16.9957	17.5742	15.0538	16.5537	18.4101	21.5365
PF3D7_1131400	N/A	conserved Plasmodium protein, unknown function	4.63196	4.74352	6.02578	6.61592	6.499	9.40537	1.94162	3.44532	4.20337	5.5241	6.84429	6.49283	47.8509	43.5276	46.8151	51.1514	50.1137	53.0948	25.2683	23.6874	22.8567	27.4901	27.3771	28.0722
PF3D7_1131500	N/A	conserved Plasmodium protein, unknown function	13.9326	15.5832	15.735	15.6216	16.4138	20.1527	3.7208	5.98619	0.724053	5.60851	9.35664	9.68496	9.91338	11.8574	10.7334	14.522	15.2406	19.2813	14.1305	12.8717	11.0169	11.73	19.1961	13.7747
PF3D7_1131700	N/A	conserved Plasmodium protein, unknown function	7.04482	8.65096	6.96165	5.98851	5.07792	8.89826	4.37419	3.79467	6.73866	6.04394	5.56533	3.42624	8.68954	3.87212	4.20609	3.02697	3.06271	5.10521	3.37639	4.02446	2.08896	3.69372	7.33109	2.91777
PF3D7_1131900	N/A	conserved Plasmodium protein, unknown function	3.7164	1.7181	2.5183	2.84558	3.71459	5.44522	0.861482	2.67881	1.43692	2.41159	4.08955	5.96187	11.9077	11.548	6.272	14.6143	14.3473	15.168	6.04173	6.88434	9.16866	9.83811	11.0844	10.8362
PF3D7_1133000	N/A	conserved Plasmodium protein, unknown function	34.7205	34.9633	34.165	38.0971	36.3422	36.9078	18.2142	17.5069	21.3219	10.9391	24.5373	19.96	12.3715	7.05407	6.02053	12.5256	7.17367	7.97183	30.8427	37.0769	45.9388	63.7659	57.9844	49.8326
PF3D7_1133100	N/A	conserved Plasmodium protein, unknown function	334.169	367.728	357.577	342.34	345.516	344.987	263.085	276.724	263.671	255.021	262.665	274.591	161.649	161.69	159.315	181.043	179.413	180.72	60.9815	62.4648	59.627	67.9723	69.4309	67.2237
PF3D7_1133200	N/A	conserved Plasmodium protein, unknown function	117.237	116.219	120.67	121.955	125.803	124.033	29.7092	35.1733	35.4326	26.5837	31.1821	34.1753	436.41	446.738	460.382	383.102	376.214	392.939	885.496	876.572	872.992	773.349	783.051	822.893
PF3D7_1133600	N/A	conserved Plasmodium protein, unknown function	24.5906	26.5144	27.7717	29.4574	27.2839	28.1246	12.2893	14.0973	20.1703	11.2267	13.1552	15.8863	23.6734	21.208	24.4696	26.8013	20.3383	29.9032	11.6131	9.2281	7.46954	12.2992	12.8085	15.1529
PF3D7_1133900	N/A	conserved Plasmodium protein, unknown function	197.129	218.758	213.604	215.447	202.165	205.914	188.386	178.394	184.143	148.017	151.677	141.539	141.199	143.182	148.556	123.232	120.384	116.885	265.883	245.238	256.762	195.574	204.923	212.707
PF3D7_1134200	N/A	conserved Plasmodium protein, unknown function	125.422	138.993	129.219	135.829	129.21	124.701	127.679	135.436	132.33	117.484	126.57	130.705	104.404	95.0033	105.167	109.682	102.69	116.12	48.7756	46.2342	47.7973	46.5278	48.6379	54.607
PF3D7_1134900	N/A	conserved Plasmodium protein, unknown function	19.2791	11.5319	14.7064	14.3971	11.0521	15.9138	10.3605	12.8524	11.7152	3.69316	7.29294	6.68116	2.74858	5.57716	4.17342	4.53425	2.35271	3.52955	14.7839	11.3355	13.5062	12.7685	18.4863	16.6702
PF3D7_1135700	N/A	conserved Plasmodium protein, unknown function	1.15892	0.446475	0	0.972987	0.742535	0.975882	0.319815	1.816	0	0.723104	1.43613	0.693711	0.896933	0	0.307525	0	0	1.79166	0	0	0	0	0	0.319995
PF3D7_1135800	N/A	conserved Plasmodium protein, unknown function	40.5886	52.1615	54.0493	54.6244	61.5207	82.2568	89.0211	107.268	97.5953	111.317	128.596	119.484	70.3277	84.7969	78.6075	78.297	90.0722	96.933	39.0221	38.2063	31.3761	31.3395	38.8117	35.3776
PF3D7_1136000	N/A	conserved Plasmodium protein, unknown function	21.5984	19.8754	20.9129	25.0381	23.4064	27.6183	9.3178	11.9464	11.877	8.02297	11.3136	10.9901	84.7835	82.5522	88.0706	73.8745	68.5033	72.0668	221.917	210.709	214.612	228.136	217.441	218.232
PF3D7_1136100	N/A	conserved Plasmodium protein, unknown function	4.59724	3.54219	4.97563	5.30706	6.87286	8.10524	1.26865	3.90203	3.70312	3.34651	4.98478	4.70105	14.0096	11.3707	13.8763	22.3869	19.3201	29.9836	11.1636	10.1548	10.4511	16.248	11.7868	13.1697
PF3D7_1136200	N/A	conserved Plasmodium protein, unknown function	90.1999	89.3925	93.6794	86.0041	81.5849	79.0299	13.2795	13.17	12.3897	7.95186	9.96586	10.1277	26.019	19.4043	22.5647	18.0518	17.5771	18.8534	157.967	163.216	156.287	200.822	198.676	198.577
PF3D7_1136600	N/A	conserved Plasmodium protein, unknown function	638.408	675.819	673.348	628.159	601.073	612.826	428.12	456.685	438.526	416.425	438.804	446.18	282.781	258.277	275.412	293.822	284.147	289.683	127.882	121.967	121	123.997	123.51	138.651
PF3D7_1137600	N/A	conserved Plasmodium protein, unknown function	7.4983	3.50335	3.60354	6.02741	7.15527	10.0756	0.924547	2.74991	1.4136	2.38904	2.72825	6.20731	0.555628	1.16918	0.762015	1.75486	2.08076	1.29487	1.59042	3.88858	2.14458	5.05609	4.38874	4.75749
PF3D7_1137900	N/A	conserved Plasmodium protein, unknown function	6.69598	3.70823	3.15092	4.28655	5.98841	5.90273	1.96331	3.16958	2.02263	1.91489	4.25254	7.5152	0.323892	0.408932	0	0.767223	0.970352	0.808737	0.855787	0.510024	0.66184	0.650151	0.706907	2.31107
PF3D7_1138000	N/A	conserved Plasmodium protein, unknown function	57.8773	54.7297	60.7875	61.1574	56.7857	63.6969	12.126	14.5397	13.0011	8.80626	10.5203	11.7893	50.0625	49.4241	52.8662	35.2922	31.7461	36.6866	302.689	301.485	302.872	297.744	304.022	333.299
PF3D7_1139600	N/A	conserved Plasmodium protein, unknown function	21.4511	22.2494	19.0496	22.4426	20.2048	25.7052	14.7231	15.8011	15.9499	11.4396	12.6776	16.3521	18.0917	18.2734	13.4276	24.8306	25.0281	24.8721	4.3584	2.56955	6.52385	4.44332	8.3617	10.1753
PF3D7_1139800	N/A	conserved Plasmodium protein, unknown function	48.0946	39.687	50.3745	50.4968	48.2119	51.412	34.5897	39.4107	34.4407	27.2542	29.3096	33.2437	69.2405	60.4115	62.4349	60.6584	54.3142	61.7162	85.8056	81.2259	80.0778	79.5646	79.2571	86.8632
PF3D7_1140200	N/A	conserved Plasmodium protein, unknown function	66.5651	77.4475	62.9822	72.6701	70.2498	80.7738	84.2282	84.4213	81.5041	108.972	110.406	105.076	287.782	293.674	291.711	280.541	279.421	281.491	373.786	359.626	354.099	339.285	332.077	339.039
PF3D7_1140400	N/A	conserved Plasmodium protein, unknown function	174.553	163.187	190.313	166.442	160.111	173.075	25.7115	25.4593	21.079	16.866	16.6772	22.5493	47.7388	53.3182	46.6998	37.9575	31.7547	27.0076	367.821	394.263	375.189	441.203	445.286	427.576
PF3D7_1140600	N/A	conserved Plasmodium protein, unknown function	44.1565	43.6269	47.9059	48.3443	47.2919	58.6207	17.761	16.6384	17.3248	11.7932	12.8821	14.89	8.38597	9.35383	9.46882	9.52144	7.36707	8.24972	40.5247	36.5044	40.1554	43.1841	40.6945	43.8202
PF3D7_1141000	N/A	conserved Plasmodium protein, unknown function	11.7749	9.07255	8.54878	12.8515	12.035	13.7219	12.0691	16.5838	13.7755	9.53345	15.0083	12.8379	5.69563	4.72554	4.46358	6.74579	5.48472	4.06331	14.2965	14.1792	11.1951	9.1463	10.4521	10.5664
PF3D7_1141100	N/A	conserved Plasmodium protein, unknown function	10.6766	7.18505	6.86837	9.75795	10.3331	11.1811	20.7734	25.0244	21.0467	19.2822	25.0206	23.0556	9.93657	9.04594	8.82202	17.5911	16.5297	15.879	4.3527	4.00778	4.84454	6.88653	7.23985	8.84392
PF3D7_1141500	N/A	conserved Plasmodium protein, unknown function	2.45245	2.50097	3.42141	3.70618	4.15937	6.55978	0.716587	1.80843	2.90511	1.44019	2.68153	6.82187	2.51212	4.54609	3.33041	4.76049	2.75956	6.52349	4.31439	5.09854	5.01918	4.70642	4.5951	4.89944
PF3D7_1142900	N/A	conserved Plasmodium protein, unknown function	16.1035	16.5813	18.1867	14.0115	13.9758	21.5421	2.42394	3.44095	1.88676	2.5576	5.00698	5.52067	3.39902	4.07688	4.42851	4.52895	3.18224	2.71588	24.4729	21.5878	23.9621	23.3342	26.2826	27.7698
PF3D7_1143600	N/A	conserved Plasmodium protein, unknown function	23.5471	21.648	20.2472	18.3315	28.8023	31.4321	3.10134	7.12796	7.11277	7.17911	14.7224	17.2983	8.07655	3.52976	4.47324	4.9668	3.48989	7.44612	9.84915	11.9027	12.6951	10.9743	14.3343	16.1804
PF3D7_1143700	N/A	conserved Plasmodium protein, unknown function	8.1745	8.03055	5.0776	9.018	8.22289	13.0097	1.48885	6.66079	2.04124	2.49922	5.40932	10.9117	8.25616	8.98608	8.91517	9.83462	9.31105	7.39299	8.71322	7.72074	8.98472	9.98168	10.8294	10.0892
PF3D7_1144200	N/A	conserved Plasmodium protein, unknown function	36.5073	37.065	44.647	51.5127	46.1353	62.2896	69.6311	72.3766	74.411	48.0742	66.8849	68.4557	39.806	40.2057	43.5129	46.868	43.6684	36.2491	27.0671	26.0557	25.3587	23.8768	23.2161	23.3906
PF3D7_1144400	N/A	conserved Plasmodium protein, unknown function	27.8318	18.2247	28.5828	32.4484	29.0972	41.6272	32.7669	37.4961	33.8504	17.1688	22.6866	23.0309	9.97677	10.1116	10.4189	11.6537	11.4485	9.14176	8.76671	7.87908	7.2319	7.7901	5.65057	8.29431
PF3D7_1144800	N/A	conserved Plasmodium protein, unknown function	41.2709	35.2239	39.2599	44.0583	45.7664	59.8481	18.3978	30.3453	18.54	14.5591	16.169	19.1932	30.037	23.1495	21.1026	20.0792	19.0465	19.3252	40.4121	41.3981	43.3031	32.699	36.3119	37.4737
PF3D7_1145000	N/A	conserved Plasmodium protein, unknown function	37.2669	37.1774	51.0963	39.324	37.1985	41.9515	9.52637	10.7572	8.53167	6.69022	10.7918	11.9755	9.2599	11.1162	10.4094	16.361	13.7572	14.2518	18.3499	21.0353	21.9201	26.9366	23.2865	28.2703
PF3D7_1145800	N/A	conserved Plasmodium protein, unknown function	84.4188	101.217	89.9902	92.0491	90.5741	93.7322	103.438	115.376	96.6585	102.916	111.368	110.704	86.7603	81.3832	83.1236	92.8432	88.869	95.075	41.4081	42.525	37.5379	43.3669	46.8631	47.6067
PF3D7_1145900	N/A	conserved Plasmodium protein, unknown function	18.3514	13.5679	15.544	17.469	15.9078	17.0437	13.0702	13.1094	9.34756	13.05	16.4538	16.558	10.4955	9.69111	12.0308	11.6885	10.2074	11.8907	7.86405	9.62015	6.8287	10.691	9.3776	7.93595
PF3D7_1146200	N/A	conserved Plasmodium protein, unknown function	37.6546	38.0106	45.2172	34.5746	37.8683	52.9795	56.4277	38.0909	32.6347	41.3383	60.2464	63.0533	53.1201	40.869	48.5677	49.4795	60.0931	54.1602	20.1028	18.2977	18.8447	26.6571	25.1886	21.3204
PF3D7_1146300	N/A	conserved Plasmodium protein, unknown function	14.4559	4.91397	8.64319	13.9215	15.5276	38.6665	2.81594	13.991	3.7673	1.06114	18.9675	27.2318	0	0.623182	0.676931	1.46149	0	0	0	0.777239	0.672397	2.37788	5.84806	9.86134
PF3D7_1147300	N/A	conserved Plasmodium protein, unknown function	71.7697	65.5083	68.105	71.7069	76.1313	73.3343	37.8797	39.3656	37.9018	53.723	50.9895	57.5608	470.9	456.803	459.39	438.148	447.027	440.723	569.807	552.806	557.711	556.558	544.691	541.232
PF3D7_1147600	N/A	conserved Plasmodium protein, unknown function	13.1768	9.18782	14.5125	17.3347	16.3967	15.7494	4.59791	5.03394	6.57894	5.29989	4.1294	6.45334	33.249	33.9979	27.8277	25.6041	23.009	23.3593	63.2154	62.8406	50.2882	48.2158	48.4831	45.9149
PF3D7_1203100	N/A	conserved Plasmodium protein, unknown function	36.1364	29.7857	34.1675	30.4799	35.3577	39.9824	45.4545	45.6509	37.2314	52.0857	40.198	46.4472	30.569	33.4626	29.8818	28.1168	28.0104	26.309	35.2291	27.3112	22.5935	22.9778	21.9013	20.1876
PF3D7_1204000	N/A	conserved Plasmodium protein, unknown function	11.7952	11.5118	11.841	13.7319	13.7712	15.3951	6.94399	8.62529	6.96751	2.78029	8.38018	4.23625	0.912877	3.07348	3.96455	2.70298	2.50699	1.51959	3.618	2.3958	2.07263	3.1762	3.22577	1.73698
PF3D7_1204100	N/A	conserved Plasmodium protein, unknown function	48.535	53.1593	52.6891	65.1971	66.8946	71.6997	29.5128	30.5096	26.897	14.8482	20.1414	25.6178	48.8102	54.0429	54.7356	54.1885	53.896	53.5489	44.7919	39.0891	34.4362	48.9227	42.6256	45.1902
PF3D7_1204200	N/A	conserved Plasmodium protein, unknown function	22.5584	22.5434	34.2881	34.945	30.6456	37.4912	24.9944	25.2488	25.8219	25.0814	23.3303	25.5848	33.8674	29.9565	32.4052	35.7975	28.7579	32.2526	25.2325	25.4248	27.4941	22.45	24.1888	27.3969
PF3D7_1204900	N/A	conserved Plasmodium protein, unknown function	75.3298	74.2067	91.9126	72.5594	76.0508	71.4058	5.71183	6.39841	7.37219	6.94045	9.42209	8.09113	3.75957	4.74667	3.81101	2.90397	14.8137	2.28563	15.3322	14.9289	12.8038	15.2245	13.8625	12.2465
PF3D7_1205300	N/A	conserved Plasmodium protein, unknown function	11.4369	12.7544	12.6898	10.8149	14.2698	15.4596	3.15611	9.11783	5.6568	4.25656	3.58043	4.32374	52.1769	50.2894	49.9947	51.4517	46.93	42.3416	94.1644	88.5191	91.0695	83.6009	99.7884	92.9084
PF3D7_1206300	N/A	conserved Plasmodium protein, unknown function	86.8851	89.7301	97.7694	94.1949	93.2848	101.369	28.1792	32.8034	29.0977	22.6127	28.8187	32.9054	29.2364	32.1254	27.2842	39.6316	36.2333	39.4663	102.656	101.499	100.254	109.45	107.137	114.019
PF3D7_1206800	N/A	conserved Plasmodium protein, unknown function	44.9887	41.1759	44.6412	63.0752	45.5699	54.6077	70.938	75.2841	87.6644	65.7143	69.0268	67.0903	73.5113	82.9019	80.1154	88.3167	78.5739	85.7835	70.8924	70.8323	73.7183	70.0529	65.8895	70.8703
PF3D7_1206900	N/A	conserved Plasmodium protein, unknown function	38.3953	32.0137	36.8579	36.61	38.6576	43.1274	49.6097	50.7099	48.7111	25.3255	30.9945	29.3851	21.8091	19.1942	19.8673	31.0151	27.5421	27.3471	23.0285	18.4662	25.8063	22.3681	26.6039	31.123
PF3D7_1207000	N/A	conserved Plasmodium protein, unknown function	85.6075	80.6424	85.4545	91.2926	93.2801	91.1084	23.3498	26.0789	23.9943	22.5375	24.7485	24.0898	285.537	268.113	284.057	261.764	253.175	257.095	504.253	478.391	485.377	450.429	456.841	460.672
PF3D7_1207400	N/A	conserved Plasmodium protein, unknown function	15.2489	12.1544	18.4092	19.9982	16.8451	18.9286	8.48867	6.38561	5.50621	7.87405	8.01466	8.6556	1.83129	5.39492	3.97659	3.9764	2.74319	5.48714	2.62093	4.48573	3.53417	5.88155	4.56785	4.35562
PF3D7_1207800	N/A	conserved Plasmodium protein, unknown function	22.546	17.8412	21.2188	23.7377	24.0758	31.5563	17.32	15.5161	18.0792	17.1725	15.2531	18.7237	45.5094	43.3168	35.896	38.7496	37.7942	35.6798	21.7281	22.4022	22.084	18.2702	16.6156	22.2091
PF3D7_1207900	N/A	conserved Plasmodium protein, unknown function	11.3761	11.5703	13.8756	11.3466	13.5572	14.2254	12.2435	9.80435	9.16358	9.3695	12.6876	11.3039	44.6385	52.6902	55.2424	57.5614	54.4031	51.1789	25.1241	25.3713	25.9069	27.7822	23.718	28.2701
PF3D7_1208100	N/A	conserved Plasmodium protein, unknown function	94.4009	99.0981	103.363	104.955	100.532	102.188	94.5941	96.2491	95.2952	83.8031	97.6348	92.4127	58.1778	55.7954	61.3462	64.8985	59.9528	69.7717	32.9759	27.8992	32.6116	32.5899	32.4045	35.9164
PF3D7_1208500	N/A	conserved Plasmodium protein, unknown function	7.05032	5.7182	5.44795	6.66688	7.44947	10.5456	14.592	16.7653	16.6388	19.294	21.0142	21.2121	31.4468	29.8681	32.7396	33.5459	33.2322	34.4199	12.4728	13.3782	14.0351	16.0258	16.2518	17.6227
PF3D7_1209100	N/A	conserved Plasmodium protein, unknown function	13.1674	9.23504	10.6765	11.5084	11.7535	15.9209	22.3611	13.7553	20.1251	12.8503	17.9906	18.3235	20.6429	22.1038	18.2765	26.3058	18.8859	22.5749	16.6562	12.4125	10.0559	13.7422	14.8278	11.1868
PF3D7_1210300	N/A	conserved Plasmodium protein, unknown function	33.123	29.0796	42.8033	31.9267	31.0172	40.0271	56.9529	66.6252	56.4402	44.116	54.7015	61.7683	74.3172	59.9855	65.9199	76.6341	74.7697	70.5331	30.2845	28.9167	30.2208	37.4057	25.3618	32.4498
PF3D7_1210500	N/A	conserved Plasmodium protein, unknown function	2.11643	4.4474	4.34586	3.2953	5.42409	3.52382	1.115	1.65819	2.01477	1.08044	2.14582	1.4972	0.446723	1.26903	0.612659	1.19045	0.334585	0.669262	0	0.468961	0.304277	0.717368	1.11427	0.478127
PF3D7_1210700	N/A	conserved Plasmodium protein, unknown function	13.1589	13.8743	14.2094	11.6873	14.6434	13.4133	3.34463	4.06966	5.67171	5.18554	5.23523	5.32022	34.5725	34.9367	36.3879	31.5038	30.7115	29.5781	73.6445	61.263	72.8359	65.5243	57.7408	64.3487
PF3D7_1211200	N/A	conserved Plasmodium protein, unknown function	184.658	189.836	204.491	188.691	184.983	187.287	135.684	142.801	131.873	128.806	137.608	133.456	121.495	117.83	123.611	125.138	121.746	132.932	120.22	116.131	123.256	110.435	108.553	114.249
PF3D7_1213300	N/A	conserved Plasmodium protein, unknown function	3.86738	3.57579	5.24122	8.57184	6.93806	5.37334	5.12274	6.06007	3.11521	5.79129	4.02565	5.55588	3.59174	0	1.23147	1.06349	1.34506	1.79366	0	0.942633	1.22322	0	5.03941	0
PF3D7_1214500	N/A	conserved Plasmodium protein, unknown function	10.1871	8.33219	9.20394	13.0264	11.2465	12.5703	20.2407	17.1908	14.8966	15.4504	20.7419	20.6388	12.554	10.2222	11.3534	11.4209	13.4908	13.6289	8.17236	6.11198	5.5767	4.38256	4.19787	5.97179
PF3D7_1214800	OBC13	conserved Plasmodium protein, unknown function	2.36854	3.28494	2.13996	3.81799	4.70441	3.7396	3.13737	5.01043	4.19733	3.54682	5.63537	4.67864	7.69903	9.02613	4.52521	5.86194	12.5625	5.49255	4.72233	9.2369	6.74235	11.9219	8.74463	6.67068
PF3D7_1215400	N/A	conserved Plasmodium protein, unknown function	56.4067	46.824	46.1963	55.1223	48.8272	57.5899	17.4713	17.1468	18.9929	17.638	15.4973	20.43	137.771	142.63	147.88	122.873	129.239	109.206	317.168	318.868	317.677	297.86	292.345	304.409
PF3D7_1215500	N/A	conserved Plasmodium protein, unknown function	7.94764	9.18551	7.77902	12.8113	8.48692	12.3809	3.50916	2.90587	3.41434	6.61187	3.54553	4.75733	44.2871	31.4521	37.1174	34.9685	40.0804	32.5602	51.1941	39.066	39.3825	43.955	54.4661	52.2282
PF3D7_1215700	N/A	conserved Plasmodium protein, unknown function	2.48845	2.63637	1.52228	2.08922	1.46152	3.79797	0.686711	1.54349	1.00224	1.03511	2.54404	4.09626	0.240739	0.151973	0.0825403	0.285126	0.631077	0.360665	0.15902	0.379084	0	0.289942	0.675541	2.23307
PF3D7_1217500	N/A	conserved Plasmodium protein, unknown function	320.869	336.986	356.561	352.135	336.43	395.528	274.169	284.271	275.406	201.076	279.265	296.451	197.836	203.613	226.215	253.347	240.177	266.9	141.214	123.917	130.34	159.147	139.759	162.052
PF3D7_1217700	N/A	conserved Plasmodium protein, unknown function	238.577	254.362	254.06	246.29	251.857	241.883	208.509	217.483	225.763	203.305	218.389	202.991	178.984	172.994	162.351	166.906	168.409	163.363	150.46	147.631	155.281	156.874	155.671	157.097
PF3D7_1218100	N/A	conserved Plasmodium protein, unknown function	17.4138	17.8898	16.8854	18.9617	15.7779	21.3287	1.74745	4.96126	2.97542	1.0975	2.61565	7.79139	1.021	1.03126	2.52045	2.53943	1.52941	0.815798	2.42792	4.9304	4.58988	5.41058	4.71141	4.95391
PF3D7_1218700	N/A	conserved Plasmodium protein, unknown function	8.13421	11.0128	4.98695	10.5365	12.5081	10.8613	6.34932	5.82677	7.4882	6.81542	10.0223	10.7118	9.44306	6.98311	9.62051	7.66914	8.08301	5.92835	19.9603	14.02	11.9451	16.2472	15.9831	19.6362
PF3D7_1219800	N/A	conserved Plasmodium protein, unknown function	8.55598	19.7772	16.9099	6.46496	28.7801	22.9648	5.31247	16.7587	13.7838	4.00386	9.54229	29.4485	32.2813	15.6757	13.6222	14.7051	13.0189	22.3211	3.28052	2.60679	5.07411	19.938	12.3877	17.7182
PF3D7_1220600	N/A	conserved Plasmodium protein, unknown function	37.8097	29.7946	38.819	35.7116	37.1636	33.647	39.8386	45.2766	37.897	28.0146	46.9601	37.4204	61.3512	60.9283	60.0268	50.5097	52.1147	53.305	89.6173	90.5863	89.522	89.7097	88.8009	85.7725
PF3D7_1220700	N/A	conserved Plasmodium protein, unknown function	1.53036	0.842247	2.05754	3.19373	2.7548	5.66088	1.93059	2.68351	2.11323	2.31895	3.35937	3.75144	1.1844	2.6169	1.56634	2.00398	1.90091	1.52094	2.73825	3.15282	2.36258	3.66808	3.16531	4.10482
PF3D7_1221100	N/A	conserved Plasmodium protein, unknown function	6.13305	4.34963	4.40774	9.75985	7.4125	10.9157	6.80834	6.7709	5.27706	5.65307	8.60188	9.26129	10.3562	7.76345	10.5413	8.81596	9.08973	9.21218	16.5675	20.2147	20.5005	18.9691	15.7412	19.9747
PF3D7_1221200	N/A	conserved Plasmodium protein, unknown function	36.1611	30.8907	35.8673	48.7864	43.5171	45.4761	119.487	143.137	137.535	130.274	133.731	138.154	134.7	123.517	130.415	129.271	136.977	129.795	128.038	120.903	110.148	113.722	103.8	108.615
PF3D7_1222100	N/A	conserved Plasmodium protein, unknown function	32.3651	40.862	35.7573	37.1259	39.6702	34.2148	18.9307	22.7391	17.7108	18.8771	17.7864	18.3203	134.976	138.059	122.662	122.255	124.188	118.291	158.624	143.518	152.996	143.462	140.069	147.889
PF3D7_1222800	N/A	conserved Plasmodium protein, unknown function	3.03856	2.38804	5.35336	5.7552	4.7503	6.98512	1.20747	2.57112	1.86016	1.8959	2.16885	2.25535	11.8523	17.5473	15.3841	18.2991	20.6076	16.3474	7.45625	7.25805	7.49637	7.02409	9.85454	9.16178
PF3D7_1222900	N/A	conserved Plasmodium protein, unknown function	9.39071	6.66705	8.78744	7.77147	8.5094	8.72655	4.55355	5.88599	5.83531	6.02671	8.47834	7.54837	59.1809	50.1404	57.5621	62.2533	66.4877	89.4401	31.5821	31.5539	36.9155	41.8906	40.6916	39.8938
PF3D7_1223000	N/A	conserved Plasmodium protein, unknown function	5.13676	3.95788	5.07612	5.82206	4.52538	9.32678	0.885959	3.01843	0.689617	0.267089	2.06877	2.81855	2.73318	1.72539	3.57804	2.05999	1.30269	1.98533	6.07271	4.95596	4.908	5.78558	4.64826	6.73709
PF3D7_1223500	N/A	conserved Plasmodium protein, unknown function	62.9578	55.6219	65.0186	69.7403	64.4372	76.5091	102.101	111.296	102.879	98.4057	107.013	110.983	110.087	102.173	110.022	118.328	114.538	121.866	108.039	105.344	105.082	119.049	113.847	121.187
PF3D7_1223600	N/A	conserved Plasmodium protein, unknown function	9.16133	11.9867	11.713	11.6389	13.2901	13.9733	14.4534	17.9219	18.0079	14.1287	14.3944	15.6927	20.4682	17.946	19.7232	23.1726	17.7851	25.5205	27.8359	28.158	28.8399	31.7947	29.6149	34.9368
PF3D7_1224700	N/A	conserved Plasmodium protein, unknown function	246.516	243.446	258.046	237.219	218.668	237.856	45.9217	45.1544	50.2963	39.9344	42.3148	44.1747	84.6269	86.6308	92.189	84.8611	83.867	86.6831	137.331	131.172	142.323	117.468	121.336	130.077
PF3D7_1225000	N/A	conserved Plasmodium protein, unknown function	5.50524	3.18135	5.72285	6.17667	4.56942	6.51902	8.90815	9.65586	12.0941	12.8812	11.3029	14.8665	29.7766	30.7633	29.333	32.4282	32.6914	35.5429	12.329	11.5887	10.8334	13.237	19.7003	15.909
PF3D7_1225600	N/A	conserved Plasmodium protein, unknown function	316.36	309.867	305.209	301.328	320.436	345.956	268.108	293.061	273.402	288.5	301.04	297.27	199.782	204.683	190.276	206.923	199.876	209.012	143.603	140.371	145.386	138.647	142.75	138.844
PF3D7_1225900	N/A	conserved Plasmodium protein, unknown function	15.3549	15.3627	17.3413	20.1453	19.3091	18.8881	8.53791	14.7237	14.03	14.1565	15.847	18.0395	62.3898	68.4413	65.2224	73.578	66.5557	77.1939	92.9675	93.7746	102.569	96.5567	94.8157	106.404
PF3D7_1226200	N/A	conserved Plasmodium protein, unknown function	18.0989	18.8854	16.7163	18.1604	20.2816	19.575	3.15446	5.97063	6.43357	4.57196	6.15638	10.2197	0.765589	0.912897	1.16663	1.91424	2.22992	2.46387	0.22476	0.84835	1.2747	2.59543	1.53831	2.91345
PF3D7_1227000	N/A	conserved Plasmodium protein, unknown function	20.4429	22.4573	21.9445	17.9448	20.879	20.1968	4.85942	6.02609	4.56509	6.31449	5.56819	5.93666	16.6831	21.36	17.0795	15.4455	10.7354	16.4279	71.7077	55.7475	77.7832	120.746	62.8592	78.4653
PF3D7_1227300	N/A	conserved Plasmodium protein, unknown function	26.319	23.3016	25.6858	27.9667	25.5807	31.2362	15.1289	16.4965	18.5602	9.60512	12.332	16.1703	22.0219	18.7057	15.8916	18.2986	12.3488	15.2006	78.2924	71.4726	77.198	72.0235	68.8779	81.6928
PF3D7_1227400	N/A	conserved Plasmodium protein, unknown function	134.513	130.176	141.243	142.824	145.339	145.615	138.325	156.038	151.077	157.825	158.923	162.374	137.106	127.672	132.812	138.398	128.2	149.719	181.957	175.849	191.362	187.725	180.233	198.749
PF3D7_1228200	N/A	conserved Plasmodium protein, unknown function	6.77478	3.62499	5.80924	5.75105	6.67179	7.36867	2.59661	2.75227	4.04232	5.00989	4.01108	6.83388	38.8875	34.7545	42.2463	37.95	38.1799	43.3492	20.0109	17.9653	18.8488	23.0377	20.3442	24.318
PF3D7_1228400	N/A	conserved Plasmodium protein, unknown function	288.123	323.422	313.238	317.162	313.776	310.688	256.571	287.338	283.59	258.465	293.2	291.934	172.544	182.558	196.902	220.999	201.165	218.403	115.275	113.705	163.699	122.97	125.166	131.817
PF3D7_1228700	N/A	conserved Plasmodium protein, unknown function	37.5173	32.8716	35.43	35.35	33.424	38.7226	10.4716	9.18222	11.0521	7.71376	8.82008	8.42682	81.7988	83.2174	85.9008	72.0711	68.4731	73.8268	246.761	246.813	248.461	213.42	218.88	238.91
PF3D7_1229600	N/A	conserved Plasmodium protein, unknown function	59.0654	55.9506	65.3112	64.8743	68.3665	68.5099	19.176	22.2613	18.4092	18.3064	21.1831	26.7593	223.456	215.413	224.036	208.286	202.071	201.069	314.45	308.868	307.519	266.788	269.408	269.384
PF3D7_1231000	N/A	conserved Plasmodium protein, unknown function	76.8623	74.11	79.1321	78.1214	72.4823	89.5748	41.0623	44.45	40.5001	39.2142	40.7301	42.6532	72.0742	59.192	65.8523	62.5918	62.2527	64.3046	94.9565	89.3247	89.4535	83.0445	82.6332	81.4674
PF3D7_1231200	N/A	conserved Plasmodium protein, unknown function	284.608	290.298	319.428	273.102	291.604	271.569	10.3972	12.6114	9.26134	16.6654	18.6754	16.5173	18.6866	19.315	23.5155	19.9431	26.4536	21.74	33.5035	29.9641	29.6521	42.3735	42.3847	53.0408
PF3D7_1231300	N/A	conserved Plasmodium protein, unknown function	20.6829	18.9794	20.8936	19.9999	22.7745	22.383	2.40926	4.64157	3.51624	4.02067	3.40019	5.41257	1.93053	1.98039	1.15834	1.57196	2.16888	1.44612	9.00617	9.87984	7.97186	5.90963	4.28869	8.09278
PF3D7_1232600	N/A	conserved Plasmodium protein, unknown function	51.5295	64.3026	58.4065	56.4291	55.3849	54.5925	7.72828	4.38833	7.51946	7.10598	6.38552	10.6168	71.9586	61.7079	59.0045	63.663	58.9277	65.8089	89.6239	90.6716	89.3163	88.0579	92.4472	90.9358
PF3D7_1232800	N/A	conserved Plasmodium protein, unknown function	0	0	0	0	0	0	0	0	0	0	0	0	0	0	0	0	0	0	0	0	0.711693	0	0	0
PF3D7_1234000	N/A	conserved Plasmodium protein, unknown function	27.3339	25.193	22.4686	26.3182	26.9348	38.3492	45.5446	50.2862	53.3719	54.079	54.7955	66.4819	82.7444	75.3092	80.8406	73.3816	78.3696	87.2563	59.8306	64.7259	58.275	69.8237	58.8617	63.1965
PF3D7_1234500	N/A	conserved Plasmodium protein, unknown function	85.6958	90.412	86.45	101.196	104.908	114.963	111.133	111.61	108.13	101.93	103.556	107.957	88.431	96.1877	91.8508	87.0232	94.8038	92.6519	82.7518	71.7864	74.8485	77.6163	77.0393	82.1206
PF3D7_1236400	N/A	conserved Plasmodium protein, unknown function	211.902	239.175	233.031	236.211	213.416	239.389	147.492	154.177	151.398	136.592	155.484	141.972	117.804	91.2967	103.504	88.1382	74.1405	79.7951	140.049	129.933	140.874	116.008	116.451	121.226
PF3D7_1236500	N/A	conserved Plasmodium protein, unknown function	10.695	10.8775	14.0111	13.3609	21.6536	18.6421	3.89581	7.70901	7.23651	4.80463	5.08922	9.21865	0.496635	1.25406	0.68111	2.35282	2.97575	1.9841	5.24883	1.82475	7.10375	7.57643	6.19385	10.6309
PF3D7_1236650	N/A	conserved Plasmodium protein, unknown function	58.4748	60.0733	46.4721	50.7297	58.9735	61.5492	20.619	16.1198	25.2955	10.1348	12.8821	18.1492	270.278	285.69	250.851	225.567	262.691	220.979	398.583	465.849	397.303	441.09	388.819	440.42
PF3D7_1236900	N/A	conserved Plasmodium protein, unknown function	35.653	36.1211	34.7824	35.0407	35.1885	32.625	3.95644	4.21976	4.33838	5.30108	4.51212	4.94937	17.2605	12.7863	16.0027	13.5591	13.6532	10.0269	60.8461	57.6872	55.8441	63.8495	54.4206	59.1916
PF3D7_1237100	N/A	conserved Plasmodium protein, unknown function	53.8572	57.825	54.7158	53.89	51.1911	56.1439	78.0754	84.1505	77.7087	86.0349	88.0446	92.5745	125.405	125.317	131.635	130.227	138.033	138.242	57.061	56.2423	55.3564	66.2268	62.6498	64.8062
PF3D7_1237200	N/A	conserved Plasmodium protein, unknown function	183.832	199.323	197.292	182.851	185.764	180.724	197.451	212.006	202.773	201.887	205.813	218.519	149.265	143.677	158.523	161.737	156.098	166.823	48.1575	47.0733	49.406	60.2211	55.7318	63.0228
PF3D7_1237300	N/A	conserved Plasmodium protein, unknown function	1.57627	2.42904	1.78019	3.04378	5.55466	3.81604	3.04491	4.11662	4.02072	1.8031	3.90662	3.45961	1.52492	2.31036	3.34617	1.98669	2.74111	2.74149	1.61166	1.921	2.49281	5.87709	1.33128	3.26424
PF3D7_1237500	N/A	conserved Plasmodium protein, unknown function	190.308	181.114	195.532	199.58	182.628	199.318	224.108	233.114	223.226	207.636	215.67	215.882	185.563	186.42	195.524	185.178	187.762	191.626	208.73	203.779	216.611	204.302	199.895	214.875
PF3D7_1237900	N/A	conserved Plasmodium protein, unknown function	1158.4	1171.89	1206.26	1057.16	1074.93	1062.37	545.527	551.819	539.804	560.765	514.658	525.98	387.716	370.033	384.126	382.186	387.65	381.872	239.84	240.281	236.931	205.392	203.203	204.766
PF3D7_1238200	N/A	conserved Plasmodium protein, unknown function	3.1606	6.6416	6.16546	6.65794	5.33874	7.62134	4.75744	2.70141	3.70312	3.04771	4.4863	7.73953	1.33424	1.47399	2.28731	1.77778	1.74881	0	2.20333	1.0505	1.13599	2.41041	2.08002	3.09408
PF3D7_1238500	N/A	conserved Plasmodium protein, unknown function	74.7134	81.7084	79.7335	81.4878	86.8725	82.7875	130.437	137.85	130.616	149.755	156.506	154.037	253.015	238.591	245.803	234.33	227.959	231.665	256.742	250.071	247.83	241.491	232.425	232.963
PF3D7_1239800	N/A	conserved Plasmodium protein, unknown function	40.3063	36.9515	39.8332	46.3006	43.8083	50.0847	31.1225	32.7875	30.203	32.6998	38.589	38.2873	202.667	195.313	207.311	226.307	211.787	251.325	309.188	286.354	310.503	324.396	312.571	357.173
PF3D7_1241500	N/A	conserved Plasmodium protein, unknown function	18.1157	19.5973	15.8764	18.6892	20.9854	19.4038	30.3551	38.7196	34.3212	47.4736	47.5199	55.1731	138.129	133.824	135.906	138.59	136.219	137.456	94.4641	91.2245	103.94	104.423	104.075	97.7193
PF3D7_1242100	N/A	conserved Plasmodium protein, unknown function	30.82	22.1424	36.6885	39.0229	33.0892	48.3976	32.4112	59.3887	65.7548	32.7431	45.8305	63.8214	89.9315	60.4344	77.5827	89.3335	78.2206	101.411	94.5357	81.7191	86.2842	72.208	92.8631	95.9085
PF3D7_1243300	N/A	conserved Plasmodium protein, unknown function	20.9734	11.5931	18.5374	17.4554	14.6064	15.5493	6.79438	7.85896	5.14173	2.27588	2.71202	3.27505	6.3517	3.3414	3.6296	5.64212	1.58576	6.3439	5.59415	7.77921	6.48952	8.49987	1.32027	9.81964
PF3D7_1243400	N/A	conserved Plasmodium protein, unknown function	68.5079	75.2619	78.0359	69.3911	76.7434	76.762	3.6591	5.54064	4.27228	4.68819	9.42058	10.2299	26.8525	27.9644	27.2096	29.0688	21.9053	30.4068	30.3908	22.713	26.7944	25.6803	23.9972	23.4315
PF3D7_1244900	N/A	conserved Plasmodium protein, unknown function	10.0561	9.28178	6.94041	9.77952	8.94873	14.51	4.5095	6.34683	7.70653	6.8845	10.5404	10.4922	27.5641	25.3332	23.2932	25.733	21.3736	25.3441	17.6184	16.4256	16.6212	20.1791	18.8568	21.1141
PF3D7_1245500	N/A	conserved Plasmodium protein, unknown function	18.7802	16.0142	16.6832	21.5164	21.9377	27.2648	6.73101	7.89532	4.51983	5.14441	6.30056	9.04804	55.9675	50.1012	46.6738	34.0093	34.4507	37.5756	135.408	128.881	128.761	121.257	120.452	132.135
PF3D7_1246000	N/A	conserved Plasmodium protein, unknown function	15.552	12.5445	10.0626	12.1592	15.7769	16.8812	10.8634	10.4078	11.8748	9.29928	12.7677	15.8062	4.70166	2.73061	1.93443	2.00468	4.6483	3.94455	2.23609	1.77686	1.28098	1.20802	2.58005	1.74449
PF3D7_1246700	N/A	conserved Plasmodium protein, unknown function	20.1502	22.716	17.9071	21.0496	27.62	28.6851	20.784	26.2692	23.1493	29.9888	36.5955	39.1507	214.751	199.236	196.697	208.246	202.49	211.806	126.782	130.434	138.046	142.407	131.882	137.361
PF3D7_1247700	N/A	conserved Plasmodium protein, unknown function	25.994	20.5938	21.3073	21.542	21.8929	27.6696	4.51223	9.36177	7.09204	4.57791	7.79316	9.16009	5.11056	4.60883	5.3401	3.17054	3.64542	3.88898	31.025	38.8322	40.6113	37.5167	36.5729	26.0468
PF3D7_1248400	N/A	conserved Plasmodium protein, unknown function	23.5193	14.4973	23.3744	26.5385	24.3115	24.9539	9.0865	9.82774	8.08319	12.1311	15.3886	16.8939	18.2025	23.671	18.7228	22.8521	16.6325	14.5441	9.6189	8.78995	12.3983	8.18449	13.3938	9.09162
PF3D7_1248600	N/A	conserved Plasmodium protein, unknown function	101.526	99.4641	100.194	114.856	103.227	118.23	54.8296	56.3501	51.2081	45.7045	43.1755	47.9359	84.8169	78.7846	81.2744	79.451	73.756	77.5617	161.456	151.02	142.328	145.047	137.24	159.316
PF3D7_1248800	N/A	conserved Plasmodium protein, unknown function	12.1585	9.83656	16.4777	26.9487	24.9283	33.7861	17.1118	32.3884	27.4226	13.6553	19.8881	31.2949	108.685	91.7772	66.7846	83.5869	98.3171	71.8975	51.2797	43.7117	62.4916	58.9324	45.7693	41.2928
PF3D7_1249200	N/A	conserved Plasmodium protein, unknown function	11.3107	15.4491	7.54818	12.9491	10.8703	15.9098	5.53317	5.63928	6.62605	3.20784	5.35161	13.5407	2.98423	6.02841	5.72981	5.30169	12.0696	16.0951	16.9526	18.1702	17.8874	25.3987	23.8197	26.8297
PF3D7_1249400	N/A	conserved Plasmodium protein, unknown function	19.4343	16.1043	22.3625	22.1656	17.1506	19.6842	11.5357	14.3646	7.97493	11.2108	11.996	8.77966	77.0494	69.6002	70.6408	70.0803	68.2296	82.4819	105.726	106.58	101.482	107.323	113.613	122.408
PF3D7_1249700	N/A	conserved Plasmodium protein, unknown function	3.1656	2.40936	4.3599	4.00603	3.51232	4.97367	1.15056	2.17774	1.55483	1.78247	2.41109	2.77299	1.79267	1.24484	1.10635	1.48624	2.48393	1.61142	2.36829	1.64667	1.03789	1.79921	1.95628	2.81407
PF3D7_1250400	N/A	conserved Plasmodium protein, unknown function	24.8477	14.671	14.6411	24.6253	22.7555	29.7645	6.14889	8.99328	8.48463	5.22405	8.73532	9.05339	61.7678	61.4578	58.696	61.2732	54.0122	51.0446	92.2675	83.3573	78.271	87.1054	80.7493	85.35
PF3D7_1251100	N/A	conserved Plasmodium protein, unknown function	223.682	219.557	245.666	241.599	207.179	277.903	326.919	344.762	340.284	343.336	348.754	336.574	154.852	149.962	156.361	133.018	119.804	129.508	202.326	196.859	188.927	156.306	197.582	187.472
PF3D7_1251400	N/A	conserved Plasmodium protein, unknown function	6.68116	10.8522	14.2752	15.0085	12.0322	12.4303	21.3772	27.5877	22.2542	22.1954	24.3008	21.2932	33.3307	33.7449	24.1494	33.2692	29.5171	32.4523	23.4013	17.605	19.7041	17.1681	16.9935	21.9876
PF3D7_1251600	N/A	conserved Plasmodium protein, unknown function	462.353	467.173	462.475	452.664	441.143	468.767	262.261	298.235	283.202	277.697	277.945	290.005	186.757	170.105	180.481	173.955	177.694	186.144	107.826	101.314	104.22	102.123	104.262	103.431
PF3D7_1251800	N/A	conserved Plasmodium protein, unknown function	111.076	113.018	120.225	111.688	106.243	119.045	177.457	190.576	174.873	156.005	173.229	192.289	183.447	167.357	154.08	172.088	172.688	177.025	148.866	141.001	135.002	142.177	136.352	147.047
PF3D7_1252300	N/A	conserved Plasmodium protein, unknown function	598.821	631.015	626.699	621.247	633.822	589.708	1264.86	1320.64	1281.69	1365.26	1336.85	1328.38	374.611	365.195	367.009	388.24	384.747	380.291	183.662	173.639	169.844	188.594	185.123	187.428
PF3D7_1303300	N/A	conserved Plasmodium protein, unknown function	11.3012	9.75006	13.3025	16.1966	11.8301	15.4807	28.7269	31.9255	30.3868	27.0136	38.3445	35.6339	26.2393	24.0299	27.1161	31.1867	27.5414	39.4952	19.0412	13.5788	15.9845	20.9197	14.2882	25.4469
PF3D7_1303600	N/A	conserved Plasmodium protein, unknown function	15.2946	24.0293	19.4323	17.9369	25.2641	26.7138	38.3817	40.6301	35.9972	39.663	33.2269	45.0601	25.801	24.519	22.6387	24.3151	28.2593	22.9985	28.9545	34.5121	31.3685	30.2947	35.4651	38.4034
PF3D7_1303800	N/A	conserved Plasmodium protein, unknown function	27.5528	27.0404	31.1038	33.8443	31.0142	32.9277	15.3141	16.2642	14.0752	17.4927	18.5687	18.5084	218.791	205.097	220.059	238.611	234.164	246.729	256.07	240.775	249.627	282.649	293.743	302.319
PF3D7_1304300	N/A	conserved Plasmodium protein, unknown function	20.2823	23.8386	19.8002	20.9534	13.2154	26.7039	41.5511	45.2485	38.767	35.3912	40.3843	45.0644	43.899	36.0262	41.049	30.7232	38.5585	33.4817	35.5878	36.0295	36.4248	27.2367	30.3609	34.1709
PF3D7_1304600	N/A	conserved Plasmodium protein, unknown function	13.5645	8.82967	9.7726	10.7992	14.7845	14.1299	11.8105	10.8719	12.6217	11.2847	18.316	20.0653	71.2238	72.8418	74.0357	77.8176	70.0873	84.9659	48.9598	46.6952	49.4374	42.8722	45.994	45.3962
PF3D7_1305700	N/A	conserved Plasmodium protein, unknown function	2.93162	2.03294	2.64869	6.79313	4.50798	3.7029	5.82485	5.51251	5.19517	7.68253	8.2829	9.82698	43.5627	45.1174	29.4053	26.6035	39.2549	36.7109	14.8373	16.4347	16.2268	15.8492	17.4025	16.0274
PF3D7_1305800	N/A	conserved Plasmodium protein, unknown function	2.0626	2.38386	1.86354	3.32484	4.75753	7.03419	0.683032	1.29282	1.32915	1.28695	1.53358	4.69163	2.87339	3.32549	1.31357	2.26879	3.58684	4.7831	1.26534	1.75958	0.652385	4.99873	5.37538	4.10051
PF3D7_1305900	N/A	conserved Plasmodium protein, unknown function	27.0029	30.9337	33.3173	28.7627	30.0292	35.0086	77.8981	77.7287	76.7515	78.972	85.35	87.2971	173.035	178.713	185.604	175.825	164.765	175.443	89.1213	100.827	96.6014	97.7966	96.2758	104.547
PF3D7_1306000	N/A	conserved Plasmodium protein, unknown function	27.4761	23.0075	22.0548	25.2413	22.9874	31.6933	4.76243	7.65015	7.43839	3.11703	7.31617	9.87712	12.4777	14.2561	15.3049	14.5702	14.2157	12.9012	98.3833	81.3144	90.915	102.373	88.9869	99.8793
PF3D7_1306100	N/A	conserved Plasmodium protein, unknown function	24.1756	23.2842	30.716	18.7747	22.9117	24.1743	9.59025	5.12992	7.70833	8.17066	6.36615	3.61778	68.41	55.7354	70.9671	49.5143	57.8064	57.2303	120.888	103.734	119.478	100.936	122.144	101.38
PF3D7_1306700	N/A	conserved Plasmodium protein, unknown function	10.4708	13.6143	13.673	14.0105	13.732	14.0521	4.33426	6.53733	6.98465	5.10407	3.77096	5.58211	44.6338	45.6816	45.5842	43.9778	41.1114	45.3378	45.667	39.6778	45.9257	38.125	39.9135	41.6052
PF3D7_1307400	N/A	conserved Plasmodium protein, unknown function	11.7796	11.0616	6.9289	9.14801	9.9059	15.3437	3.65703	6.92187	3.36054	5.05302	6.20384	12.3394	1.70938	1.79849	1.56289	3.8804	3.84086	2.56092	2.07007	1.4954	3.10484	3.2025	1.95422	3.86238
PF3D7_1307500	N/A	conserved Plasmodium protein, unknown function	99.4686	112.093	107.161	107.329	120.122	115.148	5.37394	9.42366	8.76583	8.45773	15.8986	17.7135	5.98425	4.4773	5.62338	7.48137	10.7902	10.1829	21.3749	20.1261	22.7957	29.5411	28.4712	38.2714
PF3D7_1308400	N/A	conserved Plasmodium protein, unknown function	61.1164	57.5433	63.6431	67.3305	63.5092	69.1806	103.368	104.353	102.636	102.123	103.385	106.526	195.832	188.656	194.423	188.303	180.335	190.81	279.223	265.345	272.471	267.157	274.904	287.551
PF3D7_1308500	N/A	conserved Plasmodium protein, unknown function	25.585	25.6889	30.7008	24.4069	21.9252	31.0034	7.81059	11.2756	7.59955	15.3651	16.764	17.9949	98.7586	97.2661	105.528	113.999	113.037	108.279	92.2118	80.5819	77.3831	81.0841	80.6844	89.1439
PF3D7_1308600	N/A	conserved Plasmodium protein, unknown function	3.74324	3.0019	3.19218	4.84872	4.55195	6.3684	1.89731	3.47145	2.76907	3.14589	5.39594	6.81338	25.7186	23.6255	25.42	26.5742	24.7093	29.6729	17.7499	15.0821	17.3365	15.7367	17.0884	18.5409
PF3D7_1308700	N/A	conserved Plasmodium protein, unknown function	28.5632	21.7185	29.2265	32.1305	35.0192	47.0641	11.4678	14.3864	14.8773	12.864	26.0277	36.059	99.6025	86.1703	98.5604	100.767	100.743	92.7569	131.091	117.582	115.222	134.623	117.224	132.088
PF3D7_1310100	N/A	conserved Plasmodium protein, unknown function	8.72608	3.3175	5.1868	6.41998	8.01854	8.4114	3.51701	3.32842	4.25435	3.51034	4.52453	6.18547	27.3248	29.6187	32.3561	31.9683	28.6519	41.6691	17.0809	17.6308	21.6078	18.4079	20.2809	22.921
PF3D7_1310200	N/A	conserved Plasmodium protein, unknown function	39.8402	45.2423	39.5007	37.8045	39.1796	38.9117	9.01274	8.89243	4.10474	5.3474	11.0221	7.07112	5.6469	10.185	10.3259	7.00655	7.049	9.39994	68.9172	61.5383	60.0753	72.5443	71.7675	69.6483
PF3D7_1310400	N/A	conserved Plasmodium protein, unknown function	97.6332	109.563	98.6913	100.311	97.1561	104.842	135.407	144.354	135.279	138.322	151.126	151.562	116.71	122.274	116.763	116.298	122.154	127.102	62.3658	58.5895	64.7678	61.6316	61.1615	65.0194
PF3D7_1311600	N/A	conserved Plasmodium protein, unknown function	130.398	138.877	141.109	136.193	132.769	126.64	126.804	132.448	120.681	112.044	114.95	121.691	72.636	76.4925	73.3416	78.5306	72.7864	73.1014	98.0868	96.1309	93.8051	90.6027	88.996	88.5198
PF3D7_1312500	N/A	conserved Plasmodium protein, unknown function	43.1711	49.3644	45.6439	34.7604	31.8535	33.3556	2.09119	1.70919	2.58961	3.22378	5.1221	5.22329	1.5995	3.19747	2.37644	2.52589	2.99497	2.13005	7.39584	7.62602	6.80919	9.09694	7.81312	8.55971
PF3D7_1312700	N/A	conserved Plasmodium protein, unknown function	18.734	22.2179	24.1997	18.689	20.2405	24.204	33.0462	42.4025	32.8437	62.5705	68.7348	77.9106	308.316	293.071	301.193	326.441	327.378	333.918	136.805	134.449	131.095	122.807	132.073	132.158
PF3D7_1313100	N/A	conserved Plasmodium protein, unknown function	3.98029	3.39435	3.2732	4.69137	4.63002	5.80844	1.72758	3.02767	2.39684	1.8807	3.3904	5.48215	3.05059	3.00193	3.1378	3.08173	3.83044	5.37679	4.20793	4.00306	4.73629	4.28643	3.60876	3.84122
PF3D7_1314100	N/A	conserved Plasmodium protein, unknown function	19.5397	29.8141	22.0675	25.4073	28.9857	24.1941	38.967	36.3497	36.7511	40.539	43.155	54.0443	56.6536	55.3745	55.6297	68.5552	57.6644	67.7446	32.9938	37.5378	33.7936	37.8622	38.1154	39.0687
PF3D7_1316300	N/A	conserved Plasmodium protein, unknown function	7.48512	6.10656	3.97809	5.98851	2.53896	3.89299	2.91612	4.13964	5.67466	3.84614	3.60109	3.6898	0.511149	0	0	2.72427	1.91419	3.06313	1.35056	1.07319	0	0.820826	1.27497	2.18833
PF3D7_1317600	N/A	conserved Plasmodium protein, unknown function	11.7232	14.3894	13.4451	14.4203	15.8376	16.9885	27.0096	28.5518	29.6472	21.6038	27.1629	24.6967	101.386	100.3	98.8226	101.524	94.9002	105.793	93.5916	100.674	98.9511	81.4899	84.8011	95.0763
PF3D7_1317700	N/A	conserved Plasmodium protein, unknown function	34.1368	28.6535	34.8915	29.8769	29.8142	29.0263	38.9971	46.4688	52.2299	44.503	56.1509	44.7487	27.8957	22.3618	28.9968	35.0058	24.2097	38.6965	12.4306	13.7125	17.1911	13.1544	11.7349	18.1668
PF3D7_1318300	N/A	conserved Plasmodium protein, unknown function	25.9432	22.6127	23.667	27.5866	24.5492	27.923	87.2213	87.9923	92.7833	105.112	106.037	101.643	123.978	123.389	129.106	131.309	135.512	136.559	101.788	104.114	110.913	97.2203	104.944	100.26
PF3D7_1318500	N/A	conserved Plasmodium protein, unknown function	3.45481	3.19432	3.51156	2.08838	4.20572	2.40006	0.143008	1.75942	0.417432	0.862246	2.69715	1.55099	2.40643	1.64572	2.2002	2.01884	2.10275	3.8055	5.8284	2.73674	3.41478	3.3813	5.12706	9.30075
PF3D7_1318900	N/A	conserved Plasmodium protein, unknown function	15.764	14.4189	17.1479	17.7331	15.4291	18.3844	7.68626	8.4107	8.3355	7.42216	10.0669	10.015	2.02092	1.48838	1.92471	2.92542	2.01816	1.00922	2.44734	1.29648	2.67655	1.89308	2.31038	3.44475
PF3D7_1319000	N/A	conserved Plasmodium protein, unknown function	14.2629	12.0705	12.7631	15.3903	13.4329	18.0645	3.54882	5.67897	3.8924	7.73214	6.37441	6.95131	23.8867	22.733	23.4528	25.1832	22.16	23.5863	31.9153	28.3053	30.4446	28.0423	25.7847	30.8599
PF3D7_1319800	Pfg17	conserved Plasmodium protein, unknown function	17.019	15.1554	16.0697	21.9246	18.9484	26.9587	7.39127	12.8969	9.8884	19.6711	24.4781	28.2238	9.71677	7.7697	9.32825	9.78209	8.24799	4.52893	10.2694	10.8805	9.04515	11.9628	16.5618	16.1775
PF3D7_1319900	N/A	conserved Plasmodium protein, unknown function	5.42644	2.86703	3.41441	5.70131	5.26485	7.44159	3.85065	4.0086	4.62082	2.51517	3.80411	4.08343	12.3292	14.4301	15.613	23.769	23.4565	22.0215	7.60904	8.83334	7.78484	10.6942	9.31571	10.3384
PF3D7_1321000	N/A	conserved Plasmodium protein, unknown function	3.04408	2.34547	2.10092	1.7038	2.70886	6.08783	0.84004	3.70998	3.81427	1.37175	2.76629	4.55533	0.392654	1.11543	0.673132	2.32526	3.82316	1.3726	0.518735	0	0.802348	1.73399	1.71396	2.24137
PF3D7_1322400	N/A	conserved Plasmodium protein, unknown function	8.51161	8.52568	10.2536	10.0045	9.45273	15.7681	20.3568	24.6002	26.3582	25.2558	30.9395	30.4563	8.78328	7.48533	6.02292	6.89181	8.05863	9.21112	6.38197	5.87808	7.62778	9.6969	9.58491	10.0274
PF3D7_1322600	N/A	conserved Plasmodium protein, unknown function	21.1684	21.4516	24.5998	22.2539	23.0962	23.8313	2.15885	4.80728	3.83037	3.63697	5.24636	3.67277	10.6846	8.20633	9.52469	7.4873	6.13525	8.71502	43.2872	48.6047	48.8812	58.4794	52.3022	57.5596
PF3D7_1322700	N/A	conserved Plasmodium protein, unknown function	6.47696	7.17386	5.79092	11.6913	8.29973	13.1237	2.90448	2.5373	5.43463	5.55675	3.00984	4.36163	49.1878	52.4111	51.131	36.1787	48.1038	33.1688	39.1133	39.7962	40.1186	24.4007	31.0633	32.8615
PF3D7_1324000	N/A	conserved Plasmodium protein, unknown function	76.0395	82.3434	89.0948	89.7892	98.1444	96.6584	168.317	174.972	174.569	161.206	176.063	184.817	67.146	68.7317	71.9271	69.5966	67.2421	75.4746	43.0619	41.9537	41.3307	38.0349	36.3382	44.1015
PF3D7_1324600	N/A	conserved Plasmodium protein, unknown function	8.75043	8.7649	12.1224	10.726	11.3999	14.5894	4.63634	5.66749	6.01476	4.87742	6.11574	9.91703	65.6235	64.2989	62.1822	63.2453	60.969	57.0203	73.4538	66.5442	70.3456	59.3789	65.3733	68.038
PF3D7_1325300	N/A	conserved Plasmodium protein, unknown function	5.98919	22.7438	13.528	9.05094	13.7048	16.7508	2.12499	1.3407	2.75677	4.80463	3.81692	9.21865	9.9327	7.52434	10.8978	8.23486	11.903	6.94435	9.18545	7.29901	5.41238	9.57022	12.3877	8.50476
PF3D7_1325500	N/A	conserved Plasmodium protein, unknown function	10.435	12.0602	8.91052	9.23091	15.4915	15.6717	8.53352	11.067	7.89293	7.46367	8.51552	15.6917	88.787	92.607	93.5032	97.4587	103.456	112.138	48.3042	49.9378	49.0044	60.2576	58.0375	61.4549
PF3D7_1325700	N/A	conserved Plasmodium protein, unknown function	8.05542	7.29289	7.58125	8.52142	6.27947	7.80063	5.11282	4.20754	5.19097	3.85338	4.09272	3.77711	29.7692	27.0575	28.9637	23.9053	23.814	32.379	25.4294	22.8248	29.8313	21.7749	21.3821	25.0225
PF3D7_1325800	N/A	conserved Plasmodium protein, unknown function	11.4004	11.7121	13.1137	14.8888	16.9534	17.1553	51.0943	57.7277	54.5321	65.9075	77.91	76.4554	164.619	160.393	160.557	181.231	173.777	183.184	26.2268	23.4992	26.1537	34.5035	31.5856	34.1015
PF3D7_1325900	N/A	conserved Plasmodium protein, unknown function	37.4816	32.9814	37.7711	39.7756	39.1796	41.5436	9.33855	11.7527	9.66009	9.53242	12.242	14.9494	102.004	98.1559	105.047	87.2622	88.0653	88.3412	263.931	251.475	261.452	254.596	254.318	257.168
PF3D7_1326200	N/A	conserved Plasmodium protein, unknown function	15.1952	20.998	12.8707	17.472	18.3075	16.6895	23.1085	19.2813	15.832	12.7788	20.3854	17.0048	24.543	22.3928	19.1964	26.7972	26.7115	37.9183	25.331	26.2679	20.2432	27.4038	24.8699	29.5518
PF3D7_1326500	N/A	conserved Plasmodium protein, unknown function	17.0693	17.2619	17.3842	19.1674	21.1895	20.6297	12.1967	14.8064	12.1126	11.7281	15.2221	16.0863	55.2604	53.4624	57.9927	55.321	53.9776	55.6048	70.1606	71.7557	72.3066	64.6369	66.4915	69.0131
PF3D7_1326600	N/A	conserved Plasmodium protein, unknown function	26.4448	25.4742	29.5517	30.3785	28.4669	31.0602	9.63217	12.0574	10.9028	10.976	14.2167	14.567	151.374	146.498	151.624	156.053	156.239	157.315	197.154	193.073	194.739	199.099	196.909	209.128
PF3D7_1327400	N/A	conserved Plasmodium protein, unknown function	45.796	49.1051	56.4401	59.1203	57.5685	58.3944	9.94687	12.2785	12.3431	11.1907	13.9826	17.5108	89.9558	88.9451	82.0618	75.1778	74.3394	70.0592	202.696	184.093	185.192	203.373	194	209.291
PF3D7_1327900	N/A	conserved Plasmodium protein, unknown function	1.9374	0.639758	0.937726	3.06724	1.95064	1.74794	0.458265	0	1.11471	0.518071	0.411568	0.662682	0	0	0.440654	0.761095	0.481301	0.962733	0	0.3373	0	0.515966	0.40072	0.917046
PF3D7_1328000	N/A	conserved Plasmodium protein, unknown function	15.5821	14.4779	15.4783	19.5683	18.7089	21.7215	8.23872	8.54929	9.42245	6.91736	7.52902	8.75243	105.04	101.304	104.655	96.6514	96.8893	97.1176	167.654	161.388	171.601	157.897	157.323	160.131
PF3D7_1328600	N/A	conserved Plasmodium protein, unknown function	19.1276	16.5801	13.6942	13.7647	16.1945	17.3649	7.4935	5.88744	5.50266	5.22139	9.65046	9.71161	1.5861	5.25666	2.31121	8.92308	5.93976	6.93066	3.01213	2.91385	2.56581	5.25325	5.43984	5.80013
PF3D7_1329200	N/A	conserved Plasmodium protein, unknown function	12.8126	9.31755	11.8688	15.7367	10.054	15.1834	6.19752	8.68501	6.95777	6.19791	7.59974	9.04821	39.7762	37.5592	39.8819	40.677	27.5383	39.3935	64.9126	63.5116	65.1138	62.1299	60.2376	63.6797
PF3D7_1329600	N/A	conserved Plasmodium protein, unknown function	450.701	501.373	473.032	457.085	475.044	453.132	232.384	252.05	233.051	233.558	238.015	253.665	183.056	180.819	168.816	183.779	172.299	200.176	136.977	132.652	138.88	108.759	117.208	121.141
PF3D7_1329800	N/A	conserved Plasmodium protein, unknown function	6.84311	7.12675	7.64344	6.40183	6.55261	7.74114	2.61473	3.53504	2.54409	3.28441	4.75251	3.8261	21.1264	20.3356	19.6351	25.125	21.1194	24.3265	9.05346	12.1888	9.09771	12.1263	11.8131	12.8319
PF3D7_1329900	N/A	conserved Plasmodium protein, unknown function	5.31003	7.01381	5.99696	7.79532	10.2066	12.0727	4.52165	5.46786	5.49935	8.04628	10.1523	10.1712	28.8849	29.2417	23.4303	24.7193	29.9447	25.3312	16.5204	14.3293	14.9957	14.4245	15.9253	19.6049
PF3D7_1330100	N/A	conserved Plasmodium protein, unknown function	90.1809	112.794	130.448	113.258	105.666	101.034	89.4882	84.2059	86.5728	81.7044	89.5547	114.247	362.836	336.785	325.512	291.727	318.48	302.947	592.546	574.734	557.283	526.234	593.367	557.698
PF3D7_1330200	N/A	conserved Plasmodium protein, unknown function	38.5388	47.2292	41.6483	51.3788	52.7904	41.1246	34.9309	31.4961	32.649	39.5933	47.9219	38.7793	151.576	160.695	161.86	145.949	153.969	120.958	261.9	248.197	258.239	257.653	244.598	233.371
PF3D7_1331200	N/A	conserved Plasmodium protein, unknown function	166.071	176.292	173.843	173.078	190.454	179.885	207.732	203.7	198.747	181.726	192.583	204.663	141.76	144.718	144.091	146.119	147.31	142.071	94.0675	89.5452	91.0397	88.3261	92.0359	90.515
PF3D7_1333100	N/A	conserved Plasmodium protein, unknown function	6.75537	5.75966	6.2535	7.36373	9.36605	13.9879	2.84215	5.98686	6.06594	4.00769	8.31634	10.6726	5.52822	3.81447	3.96716	5.55777	3.46647	4.23738	4.58581	5.19608	3.76544	7.53552	7.61612	11.7419
PF3D7_1333500	N/A	conserved Plasmodium protein, unknown function	36.3184	32.4876	42.4214	40.7251	47.655	48.7013	22.8593	28.8447	26.6499	22.9712	25.1538	21.7396	114.069	116.309	109.112	127.748	121.988	135.85	65.8105	58.5096	63.7305	64.9236	68.2502	54.1926
PF3D7_1333900	N/A	conserved Plasmodium protein, unknown function	11.0295	10.6381	11.2914	12.8707	10.8289	13.9814	7.94864	11.1282	11.1854	7.22839	8.31864	11.6368	88.8928	80.0161	87.6124	87.281	85.6898	89.0596	114.698	108.984	123.542	103.326	105.522	109.043
PF3D7_1335800	N/A	conserved Plasmodium protein, unknown function	23.9247	25.1209	26.6665	28.9085	31.5594	34.4656	24.2082	26.218	23.0503	26.4406	25.3456	29.8587	153.394	150.236	145.767	152.437	143.169	160.096	203.848	193.141	176.692	194.438	187.006	194.552
PF3D7_1336000	N/A	conserved Plasmodium protein, unknown function	107.891	110.246	115.399	114.529	112.542	114.343	143.501	154.067	148.202	125.295	118.894	128.055	98.0152	103.728	97.6839	99.3213	89.6501	89.1254	93.5057	93.6772	97.2737	93.5175	101.123	100.239
PF3D7_1336200	N/A	conserved Plasmodium protein, unknown function	34.2385	35.3412	35.4677	41.3934	41.2265	48.6894	41.9314	46.9907	47.2654	48.3982	47.1392	53.9927	270.696	254.985	253.669	236.843	241.035	226.01	270.973	267.552	259.251	246.401	253.842	253.687
PF3D7_1337500	N/A	conserved Plasmodium protein, unknown function	529.417	570.28	561.651	578.01	588.147	573.212	342.978	353.857	339.263	363.342	374.888	379.812	244.615	240.209	240.923	277.899	279.445	276.809	237.774	223.749	227.773	233.578	235.203	244.317
PF3D7_1337900	N/A	conserved Plasmodium protein, unknown function	157.362	164.771	170.042	152.093	161.293	154.187	107.764	110.602	104.691	116.525	112.69	114.661	83.1011	83.672	87.0685	83.1649	81.3651	86.013	116.838	103.077	100.557	104.186	105.812	110.972
PF3D7_1338500	N/A	conserved Plasmodium protein, unknown function	7.03913	2.21877	4.87825	5.15764	5.02257	8.28486	1.45688	1.00274	3.99483	1.79674	3.56845	3.7347	25.6297	24.6209	29.0368	29.0355	24.0646	30.2356	14.7214	15.4024	15.6862	18.7892	17.6036	22.2631
PF3D7_1339000	N/A	conserved Plasmodium protein, unknown function	6.97473	6.22901	9.66724	8.62389	6.09381	10.8119	3.6745	6.45816	8.68268	4.15405	9.66452	7.59083	1.47218	2.78807	3.5333	3.7052	3.58355	2.20556	2.67424	2.12502	2.75757	2.65961	1.37704	1.05045
PF3D7_1339600	N/A	conserved Plasmodium protein, unknown function	13.2236	17.0199	13.5766	17.1829	14.9231	20.5935	17.292	21.1919	20.0929	21.7521	19.3287	21.9473	45.8795	48.7851	40.9109	49.5867	53.6999	45.4747	33.5321	34.8864	34.9334	33.336	41.0107	40.4538
PF3D7_1339700	N/A	conserved Plasmodium protein, unknown function	79.0087	70.2135	71.7455	72.0966	71.9993	80.9825	33.4561	37.7269	31.3051	31.1105	34.5719	38.2501	167.578	156.413	162.297	151.022	154.105	146.141	540.778	515.595	517.526	517.907	498.687	531.044
PF3D7_1340200	N/A	conserved Plasmodium protein, unknown function	3.61426	1.0443	6.63295	7.05498	3.76302	4.85046	5.61031	5.66344	8.00612	5.63776	5.71045	8.38332	4.19582	1.65545	1.79824	3.72708	2.74975	5.23834	2.4251	2.20235	3.21514	6.73784	3.27055	4.49078
PF3D7_1340400	N/A	conserved Plasmodium protein, unknown function	9.78402	5.02574	7.36648	9.44645	5.39808	12.1865	9.44996	8.94324	13.7919	5.08725	6.66838	11.2251	0.631019	2.39009	3.02894	1.86841	2.36309	4.41171	0	0.828039	0.429807	0.506659	2.75444	2.25126
PF3D7_1341700	N/A	conserved Plasmodium protein, unknown function	8.86341	7.80489	4.29001	6.59095	5.40848	5.59765	0	0.992051	3.39979	1.84343	3.76578	7.32663	0	1.23726	1.00798	1.16065	1.46794	1.46814	1.29463	0.514372	0.667483	0.786833	1.83326	3.49617
PF3D7_1343100	N/A	conserved Plasmodium protein, unknown function	111.649	89.3344	108.31	102.87	99.7361	103.206	20.7379	23.1772	20.6579	16.6715	16.5849	15.2798	108.981	107.523	106.921	82.9064	83.5949	72.0577	436.498	391.627	413.691	434.848	400.584	425.069
PF3D7_1344400	N/A	conserved Plasmodium protein, unknown function	9.21511	8.45269	9.58125	11.4208	9.55923	12.009	37.9027	36.0995	36.7608	30.939	38.9345	32.2205	30.5654	29.8004	29.9254	27.8547	32.6858	33.0718	36.6784	36.1869	38.6309	41.4481	38.0141	47.3748
PF3D7_1344700	N/A	conserved Plasmodium protein, unknown function	66.2573	75.1848	71.1358	71.3907	70.7899	60.8104	96.6694	102.542	100.296	77.152	85.3475	79.5271	82.9123	79.7091	80.4875	75.2469	66.7381	78.5203	94.4907	86.0959	93.4205	85.5812	87.2714	89.1685
PF3D7_1344900	N/A	conserved Plasmodium protein, unknown function	240.744	245.291	242.503	236.111	226.466	224.464	339.738	340.62	327.528	317.253	324.86	315.618	155.398	158.294	154.482	152.683	150.486	164.055	77.2093	83.375	82.2131	76.7107	76.9163	79.8028
PF3D7_1345400	N/A	conserved Plasmodium protein, unknown function	46.4167	39.6691	49.0266	51.5175	56.9713	60.88	53.4741	51.6474	49.3265	54.8263	58.8361	61.7614	315.766	303.486	307.903	274.699	271.207	268.529	487.488	475.247	468.13	400.86	409.954	412.69
PF3D7_1345800	N/A	conserved Plasmodium protein, unknown function	52.9293	51.0322	52.3444	57.6024	56.8533	57.3358	102.283	100.901	97.7527	100.223	98.2796	101.486	126.917	130.629	117.73	120.838	132.528	140.627	89.9667	89.9877	90.6998	87.9876	81.6021	93.9005
PF3D7_1346500	N/A	conserved Plasmodium protein, unknown function	281.096	272.41	275.857	269.877	278.722	270.97	199.179	215.085	205.864	197.134	202.409	203.302	134.328	135.431	151.37	144.909	163.339	148.164	89.9024	85.6894	79.7711	89.9029	87.4161	97.2401
PF3D7_1346900	N/A	conserved Plasmodium protein, unknown function	29.0516	32.9138	33.6733	34.0828	26.8185	30.2974	5.06341	4.7919	7.3899	2.86211	6.53697	4.34746	63.2367	77.4586	61.3168	60.0484	64.8123	70.9155	150.669	156.179	153.55	168.356	157.18	175.894
PF3D7_1347400	N/A	conserved Plasmodium protein, unknown function	15.2685	23.3294	23.6736	26.0723	24.5397	28.438	44.7771	39.3348	46.2772	52.6392	45.7944	43.064	63.0901	53.6721	55.0051	61.7351	59.4038	66.6133	41.6741	51.5654	48.0884	47.7618	51.3317	39.6576
PF3D7_1347900	N/A	conserved Plasmodium protein, unknown function	8.31399	10.1331	8.53594	8.57921	6.9088	9.13298	2.71147	2.60556	3.04409	3.45833	3.07207	3.43839	47.9664	49.4821	52.5466	54.3163	52.8809	52.3477	53.1676	51.6437	50.7603	49.4097	52.2712	54.6357
PF3D7_1348000	N/A	conserved Plasmodium protein, unknown function	12.738	14.8931	15.3895	15.37	16.8447	20.8599	3.06554	2.7271	3.4003	2.91112	3.24874	3.81237	3.26703	5.156	3.41938	4.88766	3.99236	5.66734	18.2297	16.6068	16.631	18.6383	16.4589	21.7776
PF3D7_1348600	N/A	conserved Plasmodium protein, unknown function	52.6126	51.0856	56.811	51.3443	52.0965	48.2264	5.5982	5.55646	5.57979	4.32211	6.62192	4.83749	9.95634	12.3287	10.1097	7.37005	8.74771	10.709	74.8726	72.5608	68.4678	73.4848	71.0406	73.2275
PF3D7_1348900	N/A	conserved Plasmodium protein, unknown function	27.8126	42.1567	56.127	37.2075	35.9318	35.1298	64.5466	61.4428	62.4353	71.1211	75.5976	79.1469	99.51	93.5593	90.0141	105.006	81.6666	118.419	65.032	78.9034	64.5346	84.9987	73.6049	85.733
PF3D7_1349000	N/A	conserved Plasmodium protein, unknown function	4.23248	2.05136	2.31291	3.02615	3.32415	4.91488	0.565157	1.8185	3.29932	1.19264	4.36509	4.65836	2.53601	3.30191	2.60851	2.81587	4.5111	3.79934	4.39729	4.57575	5.93778	9.03571	8.30239	8.36904
PF3D7_1349500	N/A	conserved Plasmodium protein, unknown function	200.708	206.146	208.573	202.557	204.3	204.671	185.569	193.739	182.732	151.093	162.361	167.523	233.368	220.807	224.417	219.6	202.63	215.519	437.175	414.583	441.404	417.782	417.827	431.425
PF3D7_1349900	N/A	conserved Plasmodium protein, unknown function	14.7454	23.5967	12.1695	18.8553	18.8951	21.4902	13.6159	9.77546	14.1617	13.0928	7.5901	16.2948	68.4722	61.9281	61.4002	73.6892	61.6396	92.7185	62.6251	61.1678	62.3343	76.6518	66.0998	92.0769
PF3D7_1350000	N/A	conserved Plasmodium protein, unknown function	7.74585	6.41863	6.43713	9.42341	11.143	10.6144	6.04963	5.95426	6.94569	6.74796	9.77974	8.57322	5.76859	3.21316	3.60664	4.82273	5.46421	5.25314	5.82773	5.43237	3.81361	6.13023	5.92478	6.29517
PF3D7_1350500	N/A	conserved Plasmodium protein, unknown function	212.817	253.052	225.975	224.796	217.155	208.916	175.234	185.96	182.912	188.178	173.167	178.922	141.419	152.93	155.44	134.448	131.183	136.979	219.044	214.467	227.87	193.868	197.739	198.512
PF3D7_1350600	N/A	conserved Plasmodium protein, unknown function	36.8943	34.2798	40.0331	23.3224	36.1532	31.981	25.4533	19.5542	20.9779	25.5026	14.5226	17.5376	18.4761	16.9651	11.2298	6.46533	10.6931	7.54911	19.416	17.4121	15.4448	14.8348	14.6635	15.8798
PF3D7_1350800	N/A	conserved Plasmodium protein, unknown function	11.2232	11.3499	12.6751	14.8406	11.9848	16.834	11.2272	14.289	19.5875	7.87803	11.4739	14.2758	9.77185	5.48333	7.8176	9.00167	13.8246	9.21763	31.9153	26.5006	21.8166	38.3584	26.7439	39.1236
PF3D7_1351200	N/A	conserved Plasmodium protein, unknown function	25.6328	22.9732	25.3972	27.558	25.2811	30.0907	37.8732	42.2113	37.9492	38.0215	40.1904	41.8746	93.1293	92.9688	92.1073	85.1728	79.1413	85.1719	130.222	117.832	120.533	102.042	112.754	105.181
PF3D7_1351800	N/A	conserved Plasmodium protein, unknown function	91.7813	87.9928	110.335	107.558	87.5357	107.854	140.119	167.141	140.945	134.059	135.063	148.14	45.6324	57.7533	52.4053	50.3731	40.4823	61.506	30.1425	29.7656	29.7238	24.1891	23.3446	30.3474
PF3D7_1352300	N/A	conserved Plasmodium protein, unknown function	14.3614	8.07068	21.1296	14.0041	12.9159	16.3091	15.489	18.5812	12.4172	18.0037	16.7516	18.2971	46.8045	41.037	43.6325	43.2967	49.0319	46.136	44.1523	39.42	38.8603	45.9316	41.5859	45.7292
PF3D7_1353300	N/A	conserved Plasmodium protein, unknown function	64.7161	64.4772	74.3136	71.5112	68.233	71.8049	123.039	131.784	128.059	128.155	135.808	135.613	240.219	229.618	234.03	214.519	220.148	228.028	311.982	291.763	296.468	269.247	269.312	272.081
PF3D7_1354000	N/A	conserved Plasmodium protein, unknown function	11.2405	10.7514	8.75491	15.1319	11.5479	12.8514	6.41775	8.80676	6.86879	5.92517	5.7638	6.72837	3.1498	3.97679	3.39412	5.99554	4.71825	3.37064	3.41812	2.71613	3.37139	3.97421	2.52534	2.88962
PF3D7_1354100	N/A	conserved Plasmodium protein, unknown function	16.5102	14.9928	15.0944	16.7326	17.8823	21.2263	16.4346	14.9374	18.8404	17.1691	16.8059	20.589	17.7977	28.5204	19.5582	24.8627	23.9258	29.3986	11.7563	12.8151	11.5009	12.2749	12.5212	11.5596
PF3D7_1354700	N/A	conserved Plasmodium protein, unknown function	19.8172	4.25355	4.79589	11.8366	14.3296	34.1493	7.73434	17.7445	11.6301	7.24227	15.9974	28.1304	11.8316	10.7886	8.11322	14.597	10.3385	13.4583	6.07861	5.86527	1.34315	12.4026	7.58291	12.4288
PF3D7_1354900	N/A	conserved Plasmodium protein, unknown function	96.3701	108.274	114.493	103.305	109.718	110.231	109.208	123.831	113.833	96.9393	108.251	111.716	104.22	101.238	104.72	101.939	91.9707	102.534	124.291	113.427	123.238	123.984	107.52	108.157
PF3D7_1356000	N/A	conserved Plasmodium protein, unknown function	13.5403	11.9278	11.3757	16.8024	14.1241	22.1605	9.43259	11.3202	11.1064	6.85149	10.2517	11.3174	11.5018	9.80208	10.3189	18.1633	15.578	16.8485	11.6495	11.3197	9.79277	15.6995	15.4204	18.3971
PF3D7_1356100	N/A	conserved Plasmodium protein, unknown function	88.4793	89.7102	93.9299	91.653	89.6214	92.4539	21.5089	19.2842	20.1502	16.4615	16.3269	16.0813	149.406	147.074	163.089	129.563	122.532	131.315	451.197	437.2	445.921	424.662	403.528	418.56
PF3D7_1356500	N/A	conserved Plasmodium protein, unknown function	12.1095	8.07436	13.15	7.03846	7.75869	19.4134	3.85583	10.9472	7.87846	3.19663	10.7351	8.64248	16.7614	14.677	12.2353	16.0096	17.8185	24.3012	18.572	17.0282	17.6775	19.1019	21.2414	25.4628
PF3D7_1357400	N/A	conserved Plasmodium protein, unknown function	53.0197	46.6735	56.4948	61.0283	59.8864	66.0638	26.854	29.0373	26.3907	26.9041	25.183	26.6292	146.618	139.527	140.673	137.784	145.72	152.858	128.865	126.888	130.923	124.644	122.266	125.605
PF3D7_1358200	N/A	conserved Plasmodium protein, unknown function	144.87	157.219	147.746	149.521	148.85	159.621	100.406	105.478	106.18	94.5546	101.751	108.545	91.531	87.8518	89.3715	81.3257	84.1792	92.5724	97.6708	94.1614	97.4743	88.2235	88.6876	101.044
PF3D7_1358400	N/A	conserved Plasmodium protein, unknown function	22.8234	17.1668	24.1394	18.888	21.4706	23.909	1.04972	5.53485	4.66906	3.16457	5.79122	7.80669	8.83195	11.1508	7.20987	6.10189	5.66994	6.30079	42.2266	38.3006	40.821	34.1061	34.2248	42.1626
PF3D7_1359000	N/A	conserved Plasmodium protein, unknown function	129.257	142.932	135.672	139.262	128.382	129.348	127.465	133.01	127.147	113.111	125.163	130.903	82.127	79.7351	82.8315	88.3278	83.9402	95.8471	37.7767	34.9174	38.1928	42.6783	39.8197	47.055
PF3D7_1359500	N/A	conserved Plasmodium protein, unknown function	27.8069	14.8329	18.3594	23.2739	31.247	39.1753	21.2499	18.7698	25.5001	16.8162	26.0823	34.0578	32.7779	25.0811	18.39	17.0579	28.6415	20.337	5.24883	10.6878	4.05929	8.7727	12.6974	11.3397
PF3D7_1359600	N/A	conserved Plasmodium protein, unknown function	52.4166	43.6681	50.0418	51.0836	53.8543	58.7212	40.9473	43.9798	44.9095	75.4903	77.7278	84.9649	439.614	429.607	434.58	536.745	528.41	546.068	466.113	457.182	463.813	491.613	481.977	496.567
PF3D7_1359700	N/A	conserved Plasmodium protein, unknown function	32.7676	33.1943	34.7512	33.0788	31.6687	33.2901	4.5684	4.09697	5.27046	4.00052	4.0052	5.0805	9.54818	9.53239	7.5515	9.2312	9.73317	9.53646	51.6855	50.4697	52.2779	52.0486	51.7985	54.7646
PF3D7_1360300	N/A	conserved Plasmodium protein, unknown function	4.15688	5.95736	3.19235	4.85803	4.47445	6.61565	9.91118	9.51001	16.4741	10.6859	10.8793	13.0384	27.0242	25.5896	23.1639	23.7765	27.903	26.7982	22.3135	17.123	15.9089	16.1188	15.0462	16.8034
PF3D7_1360400	N/A	conserved Plasmodium protein, unknown function	62.292	69.6502	65.7694	80.5634	76.6667	95.3314	136.481	122.58	126.959	122.024	126.451	142.211	114.023	117.418	126.623	139.428	136.036	144.453	71.3184	63.5568	66.6677	67.5157	66.0686	68.6389
PF3D7_1361200	N/A	conserved Plasmodium protein, unknown function	230.707	240.27	235.702	231.228	233.055	245.446	252.671	258.87	240.973	230.92	251.105	249.335	235.855	225.048	231.432	231.34	213.809	222.661	255.123	253.943	252.504	236.361	231.243	239.133
PF3D7_1361300	N/A	conserved Plasmodium protein, unknown function	6.22486	4.79627	5.52368	6.49538	5.88756	8.79859	4.90802	5.68994	8.59573	5.36359	7.93422	8.42808	2.92501	3.36713	3.42157	6.72485	2.8351	4.63989	4.09153	5.05748	2.46109	4.55895	3.86255	3.92863
PF3D7_1362700	N/A	conserved Plasmodium protein, unknown function	86.3961	88.8828	91.6633	107.577	109.047	110.074	33.6807	41.1543	35.9399	55.8553	56.0642	52.9293	158.923	161.529	158.8	190.344	183.323	184.124	165.909	167.526	167.422	205.147	201.579	213.084
PF3D7_1362800	N/A	conserved Plasmodium protein, unknown function	15.4018	18.2876	20.0378	19.1014	18.0866	18.8626	7.13115	6.82213	6.56138	7.15631	6.23046	8.18245	25.9777	24.4272	23.8135	28.579	29.0223	30.2339	90.2852	83.1535	92.21	90.0651	87.9774	98.0698
PF3D7_1362900	N/A	conserved Plasmodium protein, unknown function	9.53531	10.5515	14.8931	13.8308	15.3385	14.2648	4.25496	5.66931	3.48631	5.40099	6.43602	7.97456	21.6682	16.5531	19.865	23.9431	21.9326	23.1314	33.9153	34.6971	30.7477	34.0393	37.2556	37.0278
PF3D7_1363000	N/A	conserved Plasmodium protein, unknown function	91.1986	93.3323	104.471	94.4639	99.1194	95.4045	57.8997	68.3842	67.5272	64.6996	70.3038	69.6608	32.9094	36.2878	29.0993	47.2471	41.6752	42.6	18.1629	15.8533	18.2864	17.8186	16.6739	17.7659
PF3D7_1363100	N/A	conserved Plasmodium protein, unknown function	31.6973	33.15	31.9068	32.1512	32.9467	33.6721	22.3195	26.0491	28.5159	26.2266	26.0011	27.9447	50.9968	50.499	44.7064	47.7867	44.786	51.7331	79.525	66.2369	67.3596	67.0397	64.6613	67.7812
PF3D7_1363600	N/A	conserved Plasmodium protein, unknown function	5.68061	7.57544	6.90898	6.60355	6.9993	8.55496	5.0646	5.47776	5.63173	5.45292	7.79748	14.6475	63.9175	67.8899	64.3533	72.9989	74.0887	65.8656	54.2837	66.3005	62.1946	58.6523	52.1947	66.9629
PF3D7_1364400	N/A	conserved Plasmodium protein, unknown function	112.265	117.874	113.828	111.26	113.719	108.42	127.454	137.252	127.653	134.605	127.071	133.498	127.615	120.942	124.761	117.768	117.356	119.753	106.803	105.378	104.195	100.285	101.694	102.22
PF3D7_1365000	N/A	conserved Plasmodium protein, unknown function	98.7322	107.693	96.0234	107.25	110.842	112.873	83.462	97.7477	84.5614	84.4479	90.9552	98.88	68.2879	67.5241	63.1263	60.003	63.5177	61.7659	76.3768	72.8504	72.994	64.2108	64.1887	63.8176
PF3D7_1365300	N/A	conserved Plasmodium protein, unknown function	84.712	93.831	85.2177	84.0576	88.5022	73.9307	77.137	73.208	72.7806	66.276	63.5748	68.7001	54.6463	55.5569	60.1381	61.5101	53.7286	53.5571	47.25	48.1815	51.6498	49.957	53.6672	54.5448
[truncated: 4,130 more rows]
