# Supplementary material for: GCN5 Is a Master Regulator of Gene Expression in the Malaria Parasite Plasmodium falciparum
Source: Cells. 2025 Jun 10;14(12):876. doi: 10.3390/cells14120876 (PMC12190302; doi:10.3390/cells14120876)
Supplement: Supplementary file 1 [file cells-14-00876-s001.zip › Table S2.xlsx]

## Sheet: GSEA
Table S2. Gene Set Enrichment Analysis (GSEA) of PfGCN5 KD
Pathways	R	ET	LT	S
chromatin remodeling complexes	-1.3044	-1.52586	-1.17015	-1.16714
virulence	-1.08213	1.42868	1.79861	1.79085
Invasion	-1.3977	0.795576	-1.93767	-1.93553
Maurers cleft	-0.827485	1.51807	1.48619	1.48604
Phosphoproteome	-1.33909	0.967361	-1.69222	-1.68534
Histone PTMs	-1.28431	-1.4209	-1.22664	-1.19277
S-Glutathionylated proteins	-1.26407	0.818671	-1.68574	-1.63508
telomere and sub-telomere	-1.03193	1.49438	1.63955	1.63665
